# Supplementary material for: Histological and transcriptome analysis uncover a robust early PTI and ETI-associated immune response in Musa acuminata subsp. burmannica accession ‘Calcutta 4’ to Fusarium oxysporum f. sp. cubense Subtropical Race 4
Source: Front Plant Sci. 2025 Sep 3;16:1621600. doi: 10.3389/fpls.2025.1621600 (PMC12441072; doi:10.3389/fpls.2025.1621600)
Supplement: Supplementary file 4 [file Table1.xlsx]

## Sheet: Supplementary Table S1
	Supplementary Table S1 - Differentially expressed genes identified following RNAseq analysis of the interaction between Musa acuminata subsp. burmannica accession ‘Calcutta 4’ and Fusarium oxysporum f. sp. cubense STR4, at 1, 2, and 4 days after inoculation.
	Gene ID	LogFC	Treatment	Expression	Gene Product
	Macma4_02_g23870	10.0158	2DAI	UP	Dehydration-responsive element-binding protein 1C
	Macma4_10_g04260	9.49227	4DAI	UP	hypothetical protein
	Macma4_11_g04840	8.87921	2DAI	UP	Transcription factor MYB78
	Macma4_11_g20940	8.6647	2DAI	UP	hypothetical protein
	Macma4_06_g08720	8.30613	2DAI	UP	putative Galactolipase DONGLE%2C chloroplastic
	Macma4_04_g00380	8.30303	4DAI	UP	putative auxin efflux carrier component 9
	Macma4_07_g21080	8.25739	2DAI	UP	conserved hypothetical protein
	Macma4_08_g01360	7.77543	2DAI	UP	NAC domain-containing protein 90
	Macma4_06_g06690	7.52713	2DAI	UP	putative protein ANTAGONIST OF LIKE HETEROCHROMATIN PROTEIN 1
	Macma4_11_g19210	7.44015	2DAI	UP	hypothetical protein
	Macma4_03_g21730	7.41	2DAI	UP	Cytochrome P450 94B3
	Macma4_10_g19460	7.38963	2DAI	UP	Dehydration-responsive element-binding protein 1C
	Macma4_06_g27380	7.37036	2DAI	UP	VQ domain-containing protein
	Macma4_10_g33770	7.31917	2DAI	UP	conserved hypothetical protein
	Macma4_04_g04680	7.30697	4DAI	UP	Ethylene-responsive transcription factor ERF098
	Macma4_09_g10730	7.30358	2DAI	UP	putative protein TIFY 5A
	Macma4_02_g16390	7.25811	2DAI	UP	putative protein TIFY 5A
	Macma4_05_g30420	7.16193	2DAI	UP	putative Ethylene-responsive transcription factor 9
	Macma4_08_g11600	7.08769	2DAI	UP	Dehydration-responsive element-binding protein 1E
	Macma4_11_g03180	7.08493	2DAI	UP	putative Ethylene-responsive transcription factor ERF024
	Macma4_08_g23810	7.05927	2DAI	UP	Glucan endo-1%2C3-beta-glucosidase
	Macma4_06_g02680	6.96026	2DAI	UP	conserved hypothetical protein
	Macma4_05_g05690	6.94367	2DAI	UP	hypothetical protein
	Macma4_06_g04150	6.919	2DAI	UP	conserved hypothetical protein
	Macma4_09_g19510	6.88752	2DAI	UP	Nudix hydrolase 17%2C mitochondrial
	Macma4_05_g26170	6.84266	4DAI	UP	Gamma-glutamyl peptidase 5
	Macma4_05_g25610	6.76968	2DAI	UP	putative protein ANTAGONIST OF LIKE HETEROCHROMATIN PROTEIN 1
	Macma4_04_g04680	6.76889	2DAI	UP	Ethylene-responsive transcription factor ERF098
	Macma4_06_g10890	6.75785	2DAI	UP	hypothetical protein
	Macma4_07_g11400	6.7517	2DAI	UP	AP2/ERF domain-containing protein
	Macma4_05_g31780	6.74253	2DAI	UP	conserved hypothetical protein
	Macma4_11_g10410	6.69445	2DAI	UP	putative Dehydration-responsive element-binding protein 1D
	Macma4_05_g16240	6.64785	2DAI	UP	Expansin-like B1
	Macma4_06_g32160	6.55535	2DAI	UP	putative carboxylesterase 18
	Macma4_06_g19720	6.54863	2DAI	UP	conserved hypothetical protein
	Macma4_10_g17380	6.51363	2DAI	UP	conserved hypothetical protein
	Macma4_07_g06140	6.50843	2DAI	UP	Dehydration-responsive element-binding protein 1D
	Macma4_03_g30650	6.46617	2DAI	UP	WRKY domain-containing protein
	Macma4_05_g05140	6.45525	2DAI	UP	AP2/ERF domain-containing protein
	Macma4_02_g06900	6.36406	2DAI	UP	Chaperone protein dnaJ 11%2C chloroplastic
	Macma4_10_g08320	6.29582	2DAI	UP	Nematode resistance protein-like HSPRO2
	Macma4_06_g34540	6.26558	2DAI	UP	putative protein TIFY 5A
	Macma4_05_g11360	6.22437	2DAI	UP	hypothetical protein
	Macma4_05_g16240	6.14511	4DAI	UP	Expansin-like B1
	Macma4_08_g31110	6.10325	2DAI	UP	Cytochrome P450 94C1
	Macma4_05_g21040	6.09377	4DAI	UP	hypothetical protein
	Macma4_01_g17980	6.06227	2DAI	UP	hypothetical protein
	Macma4_04_g20980	6.06147	2DAI	UP	conserved hypothetical protein
	Macma4_11_g03170	6.03625	2DAI	UP	Dehydration-responsive element-binding protein 1E
	Macma4_03_g33650	6.00101	2DAI	UP	hypothetical protein
	Macma4_04_g25600	5.97322	2DAI	UP	putative Ethylene-responsive transcription factor ERF025
	Macma4_04_g28270	5.97007	2DAI	UP	putative Dehydration-responsive element-binding protein 1D
	Macma4_04_g17700	5.95891	2DAI	UP	putative Ethylene-responsive transcription factor 9
	Macma4_03_g22900	5.95204	2DAI	UP	putative Transcription factor bHLH162
	Macma4_07_g00600	5.93079	2DAI	UP	hypothetical protein
	Macma4_04_g11680	5.90155	2DAI	UP	putative Transcription factor bHLH92
	Macma4_11_g08360	5.89664	2DAI	UP	putative WRKY transcription factor WRKY28
	Macma4_02_g00170	5.86835	2DAI	UP	putative Calmodulin-binding protein 25
	Macma4_04_g40350	5.86666	2DAI	UP	putative protein TIFY 5A
	Macma4_09_g15670	5.86642	2DAI	UP	putative Auxin-responsive protein SAUR32
	Macma4_03_g34820	5.85443	2DAI	UP	hypothetical protein
	Macma4_06_g21200	5.85078	2DAI	UP	putative CCR4-associated factor 1
	Macma4_01_g26050	5.79057	2DAI	UP	putative calcium-binding protein CML31
	Macma4_01_g26040	5.78101	2DAI	UP	Calcium-binding protein CML38
	Macma4_02_g00160	5.7782	2DAI	UP	putative Calmodulin-binding protein 25
	Macma4_09_g07430	5.74386	2DAI	UP	putative protein JINGUBANG
	Macma4_09_g19150	5.74142	2DAI	UP	hypothetical protein
	Macma4_09_g29440	5.73614	2DAI	UP	Nudix hydrolase domain-containing protein
	Macma4_10_g09650	5.72703	2DAI	UP	hypothetical protein
	Macma4_06_g14850	5.7047	2DAI	UP	putative protein ROH1
	Macma4_09_g23580	5.70376	2DAI	UP	hypothetical protein
	Macma4_03_g06050	5.69721	2DAI	UP	AP2/ERF domain-containing protein
	Macma4_09_g19140	5.69572	2DAI	UP	Zinc finger A20 and AN1 domain-containing stress-associated protein 1
	Macma4_06_g04380	5.68183	2DAI	UP	putative U-box domain-containing protein 21
	Macma4_02_g04950	5.66786	2DAI	UP	VQ domain-containing protein
	Macma4_06_g38980	5.65832	2DAI	UP	Amino acid transporter AVT1I
	Macma4_07_g13840	5.63709	2DAI	UP	BHLH domain-containing protein
	Macma4_02_g10700	5.60511	2DAI	UP	conserved hypothetical protein
	Macma4_05_g16190	5.59875	2DAI	UP	putative Anthocyanidin-3-O-glucoside rhamnosyltransferase
	Macma4_07_g03360	5.58474	2DAI	UP	E3 ubiquitin-protein ligase PUB23
	Macma4_07_g09990	5.57305	2DAI	UP	Mitochondrial uncoupling protein 5
	Macma4_02_g18260	5.52575	4DAI	UP	Transcription factor ILI5
	Macma4_08_g07740	5.50192	2DAI	UP	AP2/ERF domain-containing protein
	Macma4_01_g18540	5.49075	2DAI	UP	hypothetical protein
	Macma4_09_g14540	5.48631	2DAI	UP	putative Ethylene-responsive transcription factor ERF015
	Macma4_07_g15130	5.48017	2DAI	UP	putative protein PSK SIMULATOR 3
	Macma4_04_g07870	5.47376	2DAI	UP	Alpha-terpineol synthase%2C chloroplastic
	Macma4_03_g08910	5.46697	2DAI	UP	Cytokinin dehydrogenase 4
	Macma4_01_g00810	5.46123	2DAI	UP	WRKY domain-containing protein
	Macma4_10_g25320	5.4488	1DAI	UP	Nudix hydrolase domain-containing protein
	Macma4_07_g18500	5.43633	2DAI	UP	hypothetical protein
	Macma4_10_g10890	5.40251	2DAI	UP	conserved hypothetical protein
	Macma4_05_g19410	5.39589	2DAI	UP	Cytochrome P450 94C1
	Macma4_04_g22990	5.37659	2DAI	UP	AP2/ERF domain-containing protein
	Macma4_04_g33600	5.36295	2DAI	UP	putative Ethylene-responsive transcription factor ERF024
	Macma4_05_g06000	5.34835	2DAI	UP	Nudix hydrolase domain-containing protein
	Macma4_11_g05120	5.3462	2DAI	UP	hypothetical protein
	Macma4_08_g13950	5.34148	2DAI	UP	hypothetical protein
	Macma4_08_g00550	5.32342	2DAI	UP	conserved hypothetical protein
	Macma4_07_g15980	5.31717	2DAI	UP	Transcription factor bHLH35
	Macma4_07_g29990	5.30605	2DAI	UP	hypothetical protein
	Macma4_07_g01260	5.2998	2DAI	UP	conserved hypothetical protein
	Macma4_10_g29730	5.2928	2DAI	UP	putative Monothiol glutaredoxin-S3
	Macma4_10_g19810	5.25046	2DAI	UP	putative protein ROH1
	Macma4_06_g25370	5.24367	2DAI	UP	Fe2OG dioxygenase domain-containing protein
	Macma4_07_g21750	5.22496	2DAI	UP	Premnaspirodiene oxygenase
	Macma4_02_g21150	5.22257	2DAI	UP	conserved hypothetical protein
	Macma4_05_g21040	5.20847	2DAI	UP	hypothetical protein
	Macma4_11_g11520	5.17742	2DAI	UP	LOB domain-containing protein 41
	Macma4_06_g22320	5.1387	2DAI	UP	putative protein TIFY 9
	Macma4_05_g01640	5.12299	2DAI	UP	hypothetical protein
	Macma4_07_g21750	5.1191	1DAI	UP	Premnaspirodiene oxygenase
	Macma4_10_g18810	5.11888	2DAI	UP	hypothetical protein
	Macma4_04_g38480	5.09569	2DAI	UP	putative protein BPS1%2C chloroplastic
	Macma4_03_g24180	5.08103	2DAI	UP	conserved hypothetical protein
	Macma4_02_g14120	5.06678	2DAI	UP	Sugar transport protein 10
	Macma4_11_g19990	5.05923	2DAI	UP	hypothetical protein
	Macma4_11_g21920	5.05918	2DAI	UP	hypothetical protein
	Macma4_02_g13270	5.05779	2DAI	UP	Protein DETOXIFICATION 51
	Macma4_04_g39190	5.04305	2DAI	UP	hypothetical protein
	Macma4_07_g01290	5.04081	2DAI	UP	9-cis-epoxycarotenoid dioxygenase 1%2C chloroplastic
	Macma4_03_g32130	5.02685	2DAI	UP	putative Transcription factor bHLH92
	Macma4_06_g03410	5.00966	2DAI	UP	hypothetical protein
	Macma4_06_g34820	4.99867	2DAI	UP	hypothetical protein
	Macma4_09_g24390	4.98702	2DAI	UP	hypothetical protein
	Macma4_09_g00280	4.9726	2DAI	UP	VOC domain-containing protein
	Macma4_11_g08880	4.93845	2DAI	UP	hypothetical protein
	Macma4_08_g26680	4.93627	2DAI	UP	putative WRKY transcription factor 46
	Macma4_01_g04350	4.93139	2DAI	UP	NB-ARC domain-containing protein
	Macma4_07_g28080	4.92836	2DAI	UP	putative Zinc finger CCCH domain-containing protein 49
	Macma4_10_g09800	4.92831	2DAI	UP	putative Ethylene-responsive transcription factor ERF019
	Macma4_06_g06230	4.928	2DAI	UP	conserved hypothetical protein
	Macma4_04_g11230	4.92749	2DAI	UP	Calcium-transporting ATPase 7%2C plasma membrane-type
	Macma4_07_g14220	4.9166	2DAI	UP	WRKY domain-containing protein
	Macma4_02_g18160	4.90438	2DAI	UP	putative trehalose-phosphate phosphatase 6
	Macma4_03_g17230	4.87254	2DAI	UP	Type IV inositol polyphosphate 5-phosphatase 11
	Macma4_10_g01630	4.87148	4DAI	UP	Cationic peroxidase 1
	Macma4_10_g25760	4.86583	2DAI	UP	conserved hypothetical protein
	Macma4_07_g03750	4.85946	2DAI	UP	hypothetical protein
	Macma4_01_g27360	4.85905	2DAI	UP	putative WRKY transcription factor 41
	Macma4_01_g18450	4.84936	2DAI	UP	hypothetical protein
	Macma4_07_g17990	4.84703	2DAI	UP	putative RING-H2 finger protein ATL2
	Macma4_07_g21330	4.84277	1DAI	UP	hypothetical protein
	Macma4_05_g00970	4.84141	2DAI	UP	hypothetical protein
	Macma4_01_g08720	4.84055	2DAI	UP	putative UPF0496 protein 3
	Macma4_05_g21530	4.83808	2DAI	UP	hypothetical protein
	Macma4_06_g02820	4.8071	1DAI	UP	Abscisic acid receptor PYL2
	Macma4_09_g24400	4.80515	2DAI	UP	hypothetical protein
	Macma4_07_g20730	4.7969	2DAI	UP	putative U-box domain-containing protein 21
	Macma4_05_g16180	4.79526	2DAI	UP	Brassinosteroid-responsive RING protein 1
	Macma4_06_g12260	4.78073	2DAI	UP	hypothetical protein
	Macma4_06_g16370	4.77677	2DAI	UP	Peroxidase 4
	Macma4_05_g07170	4.77422	2DAI	UP	putative protein PSK SIMULATOR 1
	Macma4_08_g16730	4.76517	1DAI	UP	conserved hypothetical protein
	Macma4_06_g38260	4.74794	2DAI	UP	Protein JINGUBANG
	Macma4_07_g21330	4.74611	2DAI	UP	hypothetical protein
	Macma4_04_g22980	4.74536	2DAI	UP	AP2/ERF domain-containing protein
	Macma4_06_g13100	4.73722	2DAI	UP	hypothetical protein
	Macma4_10_g19020	4.72533	2DAI	UP	hypothetical protein
	Macma4_06_g05710	4.69679	2DAI	UP	hypothetical protein
	Macma4_03_g31990	4.69538	2DAI	UP	hypothetical protein
	Macma4_03_g13720	4.6866	2DAI	UP	conserved hypothetical protein
	Macma4_02_g12160	4.68507	1DAI	UP	Non-symbiotic hemoglobin 2
	Macma4_09_g00910	4.68202	2DAI	UP	C2 domain-containing protein
	Macma4_10_g29480	4.67624	2DAI	UP	putative Ethylene-responsive transcription factor ERF017
	Macma4_07_g29520	4.67233	2DAI	UP	putative Nodulin-related protein 1
	Macma4_06_g02870	4.6684	2DAI	UP	hypothetical protein
	Macma4_05_g15560	4.66752	2DAI	UP	putative Auxin-responsive protein SAUR15
	Macma4_08_g07100	4.65063	2DAI	UP	hypothetical protein
	Macma4_10_g09530	4.64039	2DAI	UP	putative NAC domain-containing protein 61
	Macma4_08_g06530	4.63711	2DAI	UP	putative Ethylene-responsive transcription factor 4
	Macma4_05_g03760	4.637	2DAI	UP	Transcription factor MYB4
	Macma4_09_g32020	4.61655	2DAI	UP	putative CCR4-associated factor 1
	Macma4_06_g14950	4.60413	2DAI	UP	hypothetical protein
	Macma4_08_g09740	4.59772	2DAI	UP	C2 domain-containing protein
	Macma4_07_g05580	4.59398	2DAI	UP	Ethylene-responsive transcription factor ERF010
	Macma4_11_g23440	4.57143	2DAI	UP	Nematode resistance protein-like HSPRO2
	Macma4_06_g06670	4.56611	2DAI	UP	hypothetical protein
	Macma4_10_g26570	4.56551	2DAI	UP	putative protein PSK SIMULATOR 1
	Macma4_11_g09170	4.56053	2DAI	UP	putative Transcription factor DIVARICATA
	Macma4_01_g17120	4.5537	2DAI	UP	hypothetical protein
	Macma4_06_g24480	4.55258	2DAI	UP	hypothetical protein
	Macma4_03_g25680	4.552	2DAI	UP	putative Calcium-binding protein PBP1
	Macma4_03_g05100	4.54911	2DAI	UP	Xyloglucan endotransglucosylase/hydrolase protein 22
	Macma4_02_g07440	4.54849	2DAI	UP	Oxalate--CoA ligase
	Macma4_03_g28120	4.54478	1DAI	UP	Chlorophyllase
	Macma4_03_g19210	4.53325	2DAI	UP	Calmodulin-like protein 5
	Macma4_05_g14530	4.53299	2DAI	UP	putative calcium-binding protein CML31
	Macma4_01_g18440	4.53055	2DAI	UP	hypothetical protein
	Macma4_05_g32600	4.52819	2DAI	UP	Nematode resistance protein-like HSPRO2
	Macma4_09_g28760	4.52457	2DAI	UP	C2H2-type domain-containing protein
	Macma4_10_g09240	4.52022	2DAI	UP	hypothetical protein
	Macma4_11_g01230	4.52002	2DAI	UP	NAC domain-containing protein 22
	Macma4_06_g35670	4.51818	2DAI	UP	conserved hypothetical protein
	Macma4_07_g26990	4.51795	2DAI	UP	conserved hypothetical protein
	Macma4_06_g34510	4.51147	2DAI	UP	9-cis-epoxycarotenoid dioxygenase NCED3%2C chloroplastic
	Macma4_03_g03410	4.50699	2DAI	UP	LEA_2 domain-containing protein
	Macma4_09_g07420	4.50279	2DAI	UP	putative Zinc finger A20 and AN1 domain-containing stress-associated protein 1
	Macma4_11_g22910	4.50266	2DAI	UP	conserved hypothetical protein
	Macma4_09_g23920	4.49763	1DAI	UP	putative Mitogen-activated protein kinase kinase kinase 17
	Macma4_05_g29140	4.49762	2DAI	UP	Premnaspirodiene oxygenase
	Macma4_04_g22930	4.48764	2DAI	UP	Lipase_3 domain-containing protein
	Macma4_04_g07080	4.48625	2DAI	UP	putative Photosystem II 5 kDa protein%2C chloroplastic
	Macma4_06_g35340	4.48113	2DAI	UP	putative Calmodulin-binding protein 25
	Macma4_11_g23270	4.4809	2DAI	UP	putative Zinc finger protein ZAT18
	Macma4_08_g06470	4.4642	2DAI	UP	hypothetical protein
	Macma4_03_g18330	4.46002	2DAI	UP	conserved hypothetical protein
	Macma4_11_g20160	4.45179	2DAI	UP	conserved hypothetical protein
	Macma4_09_g23470	4.43883	2DAI	UP	conserved hypothetical protein
	Macma4_07_g28680	4.43337	2DAI	UP	Calcium-transporting ATPase 7%2C plasma membrane-type
	Macma4_10_g20670	4.43194	2DAI	UP	putative E3 ubiquitin-protein ligase XERICO
	Macma4_07_g11650	4.4315	2DAI	UP	Trehalose 6-phosphate phosphatase
	Macma4_04_g08390	4.42063	2DAI	UP	putative protein DOG1-like 3
	Macma4_02_g24330	4.41155	2DAI	UP	putative Cell wall / vacuolar inhibitor of fructosidase 2
	Macma4_10_g26580	4.41059	2DAI	UP	hypothetical protein
	Macma4_06_g28400	4.40356	2DAI	UP	NAC domain-containing protein
	Macma4_06_g24470	4.39743	2DAI	UP	putative WRKY transcription factor 41
	Macma4_06_g09440	4.39502	2DAI	UP	putative Mitogen-activated protein kinase kinase kinase 18
	Macma4_03_g27380	4.38728	2DAI	UP	conserved hypothetical protein
	Macma4_06_g16330	4.37398	2DAI	UP	Peroxidase 4
	Macma4_07_g18770	4.37369	1DAI	UP	putative Dehydration-responsive element-binding protein 2C
	Macma4_10_g34050	4.37291	2DAI	UP	hypothetical protein
	Macma4_03_g00640	4.37001	2DAI	UP	hypothetical protein
	Macma4_07_g20520	4.36866	2DAI	UP	putative galacturonosyltransferase-like 9
	Macma4_08_g22210	4.36577	2DAI	UP	putative E3 ubiquitin-protein ligase RDUF1
	Macma4_06_g22160	4.36183	1DAI	UP	Late embryogenesis abundant protein Lea5-D
	Macma4_04_g37860	4.35579	2DAI	UP	1-aminocyclopropane-1-carboxylate synthase
	Macma4_05_g31830	4.35102	1DAI	UP	Asparagine synthetase [glutamine-hydrolyzing]
	Macma4_10_g28470	4.34655	2DAI	UP	putative E3 ubiquitin-protein ligase ATL6
	Macma4_09_g21130	4.34535	2DAI	UP	putative F-box protein At1g47056
	Macma4_03_g07940	4.34098	2DAI	UP	hypothetical protein
	Macma4_08_g15790	4.34077	2DAI	UP	1-aminocyclopropane-1-carboxylate oxidase
	Macma4_03_g08040	4.33885	2DAI	UP	Lipoxygenase 3%2C chloroplastic
	Macma4_10_g13470	4.33126	2DAI	UP	conserved hypothetical protein
	Macma4_05_g30440	4.32978	2DAI	UP	hypothetical protein
	Macma4_09_g11200	4.32919	1DAI	UP	putative Horcolin
	Macma4_03_g32150	4.3152	2DAI	UP	putative PRA1 family protein B5
	Macma4_06_g07560	4.28639	2DAI	UP	hypothetical protein
	Macma4_11_g10210	4.2803	2DAI	UP	putative Ethylene-responsive transcription factor ERF021
	Macma4_09_g12380	4.26645	1DAI	UP	hypothetical protein
	Macma4_05_g08840	4.24165	2DAI	UP	putative Zinc finger protein ZAT10
	Macma4_05_g06290	4.23456	2DAI	UP	Arabinogalactan protein 16
	Macma4_05_g11940	4.22137	1DAI	UP	RING-H2 finger protein ATL8
	Macma4_03_g29630	4.21836	2DAI	UP	Basic endochitinase C
	Macma4_04_g18820	4.2131	2DAI	UP	putative Cation/H(+) antiporter 15
	Macma4_04_g29530	4.21298	4DAI	UP	hypothetical protein
	Macma4_09_g14670	4.20011	2DAI	UP	IAA-amino acid hydrolase ILR1-like 1
	Macma4_02_g10380	4.19403	2DAI	UP	hypothetical protein
	Macma4_10_g14170	4.19043	2DAI	UP	hypothetical protein
	Macma4_04_g06850	4.18269	2DAI	UP	conserved hypothetical protein
	Macma4_09_g06440	4.18012	2DAI	UP	hypothetical protein
	Macma4_08_g10480	4.17812	2DAI	UP	putative Transcription factor MYB2
	Macma4_09_g11250	4.15102	1DAI	UP	putative Horcolin
	Macma4_07_g17580	4.14738	2DAI	UP	hypothetical protein
	Macma4_05_g17770	4.14606	1DAI	UP	putative Cytochrome c1-2%2C heme protein%2C mitochondrial
	Macma4_03_g08420	4.1451	4DAI	UP	Pathogenesis-related protein 1
	Macma4_03_g31710	4.14341	2DAI	UP	putative Mitogen-activated protein kinase kinase kinase 18
	Macma4_07_g23970	4.14136	2DAI	UP	hypothetical protein
	Macma4_09_g13430	4.12539	2DAI	UP	hypothetical protein
	Macma4_04_g34350	4.12004	2DAI	UP	3-ketoacyl-CoA synthase 1
	Macma4_09_g19890	4.11108	2DAI	UP	1-aminocyclopropane-1-carboxylate synthase
	Macma4_06_g07550	4.1094	2DAI	UP	hypothetical protein
	Macma4_03_g26520	4.10548	2DAI	UP	hypothetical protein
	Macma4_09_g12390	4.09195	2DAI	UP	Chitin-inducible gibberellin-responsive protein 1
	Macma4_05_g07860	4.08828	2DAI	UP	VQ domain-containing protein
	Macma4_05_g09240	4.08454	2DAI	UP	hypothetical protein
	Macma4_06_g30120	4.07406	2DAI	UP	hypothetical protein
	Macma4_10_g28600	4.07114	2DAI	UP	Mitochondrial uncoupling protein 5
	Macma4_03_g01960	4.06301	2DAI	UP	Protein TIFY 10b
	Macma4_02_g20560	4.05801	2DAI	UP	hypothetical protein
	Macma4_09_g28150	4.04312	2DAI	UP	Tify domain-containing protein
	Macma4_01_g04340	4.03464	2DAI	UP	putative NB-ARC domain-containing protein
	Macma4_05_g07680	4.031	2DAI	UP	NAC domain-containing protein
	Macma4_10_g12030	4.03077	2DAI	UP	RING-H2 finger protein ATL80
	Macma4_03_g22360	4.03	2DAI	UP	conserved hypothetical protein
	Macma4_09_g11240	4.02922	1DAI	UP	putative Horcolin
	Macma4_08_g10220	4.02384	1DAI	UP	hypothetical protein
	Macma4_02_g08910	4.02329	2DAI	UP	conserved hypothetical protein
	Macma4_10_g10810	4.00936	4DAI	UP	Peroxidase 4
	Macma4_10_g21750	4.00743	2DAI	UP	hypothetical protein
	Macma4_02_g06980	4.00458	2DAI	UP	putative UPF0496 protein 2
	Macma4_09_g11860	4.00234	2DAI	UP	Ethylene-responsive transcription factor 4
	Macma4_06_g18840	4.00151	2DAI	UP	putative Mitogen-activated protein kinase kinase kinase 18
	Macma4_06_g35580	4.0012	2DAI	UP	NAC domain-containing protein 68
	Macma4_02_g24100	3.98956	2DAI	UP	putative protein ROH1
	Macma4_06_g10180	3.98598	2DAI	UP	hypothetical protein
	Macma4_01_g04380	3.96655	2DAI	UP	NB-ARC domain-containing protein
	Macma4_03_g18410	3.95923	2DAI	UP	putative WRKY transcription factor 41
	Macma4_02_g09450	3.94923	2DAI	UP	Leucine-rich repeat receptor-like serine/threonine/tyrosine-protein kinase SOBIR1
	Macma4_04_g26950	3.94703	1DAI	UP	putative Bowman-Birk type proteinase inhibitor
	Macma4_05_g25280	3.94417	2DAI	UP	hypothetical protein
	Macma4_01_g14850	3.94368	2DAI	UP	hypothetical protein
	Macma4_03_g32610	3.93075	2DAI	UP	Oleosin H2
	Macma4_06_g37980	3.92362	2DAI	UP	putative Zinc finger protein ZAT8
	Macma4_07_g28770	3.91343	2DAI	UP	Terpene synthase 10
	Macma4_05_g24740	3.9111	2DAI	UP	Ethylene-responsive transcription factor ERF071
	Macma4_04_g07080	3.90318	1DAI	UP	putative Photosystem II 5 kDa protein%2C chloroplastic
	Macma4_07_g07090	3.90085	2DAI	UP	Ethylene-responsive transcription factor ERF105
	Macma4_09_g07310	3.8916	2DAI	UP	hypothetical protein
	Macma4_08_g19660	3.88835	2DAI	UP	Ethylene-responsive transcription factor ERF021
	Macma4_10_g03310	3.88826	4DAI	UP	hypothetical protein
	Macma4_06_g13640	3.8855	1DAI	UP	hypothetical protein
	Macma4_03_g28730	3.88445	2DAI	UP	conserved hypothetical protein
	Macma4_07_g30550	3.88108	2DAI	UP	Calcium-binding protein PBP1
	Macma4_10_g22190	3.87049	2DAI	UP	Cytochrome P450 81Q32
	Macma4_09_g13750	3.86697	2DAI	UP	UDP-glucuronate 4-epimerase 1
	Macma4_07_g15680	3.86538	2DAI	UP	putative protein phosphatase 2C 25
	Macma4_05_g17130	3.86201	1DAI	UP	Thaumatin-like protein 1
	Macma4_09_g14030	3.85559	2DAI	UP	Xyloglucan endotransglucosylase/hydrolase protein 22
	Macma4_08_g05580	3.85172	2DAI	UP	putative carboxylesterase 17
	Macma4_10_g19190	3.84886	2DAI	UP	putative Aspartic proteinase nepenthesin-2
	Macma4_06_g15470	3.84394	2DAI	UP	putative GDSL esterase/lipase At4g10955
	Macma4_06_g34090	3.84305	1DAI	UP	Cytochrome P450 81Q32
	Macma4_05_g27400	3.839	2DAI	UP	putative RING-H2 finger protein ATL3
	Macma4_03_g26750	3.8308	2DAI	UP	putative protein LURP-one-related 11
	Macma4_07_g25180	3.82933	2DAI	UP	PRA1 family protein B4
	Macma4_04_g02820	3.82817	1DAI	UP	hypothetical protein
	Macma4_02_g08700	3.81864	2DAI	UP	F-box protein SKIP2
	Macma4_07_g12240	3.80163	2DAI	UP	DUF569 domain-containing protein
	Macma4_05_g31670	3.79954	2DAI	UP	AP2/ERF domain-containing protein
	Macma4_04_g30480	3.79928	2DAI	UP	Transcription factor MYB4
	Macma4_05_g31830	3.79654	2DAI	UP	Asparagine synthetase [glutamine-hydrolyzing]
	Macma4_04_g21980	3.7923	2DAI	UP	putative glucuronosyltransferase PGSIP8
	Macma4_09_g14870	3.78155	1DAI	UP	putative Basic leucine zipper 43
	Macma4_09_g33040	3.77961	2DAI	UP	hypothetical protein
	Macma4_04_g28760	3.77101	2DAI	UP	Transcription factor MYB44
	Macma4_07_g25010	3.77087	2DAI	UP	U-box domain-containing protein 16
	Macma4_09_g15660	3.77014	2DAI	UP	hypothetical protein
	Macma4_02_g25340	3.75722	2DAI	UP	Protein TIFY 10b
	Macma4_06_g12960	3.75303	2DAI	UP	putative U-box domain-containing protein 21
	Macma4_02_g04360	3.74375	2DAI	UP	conserved hypothetical protein
	Macma4_03_g34540	3.73625	2DAI	UP	hypothetical protein
	Macma4_02_g21150	3.73564	4DAI	UP	conserved hypothetical protein
	Macma4_03_g29620	3.73057	2DAI	UP	conserved hypothetical protein
	Macma4_07_g21950	3.72555	1DAI	UP	putative Alpha-humulene 10-hydroxylase
	Macma4_03_g25360	3.72343	2DAI	UP	putative Zinc finger A20 and AN1 domain-containing stress-associated protein 4
	Macma4_02_g18550	3.71996	2DAI	UP	Monothiol glutaredoxin-S9
	Macma4_06_g26910	3.71401	2DAI	UP	GRAS domain-containing protein
	Macma4_11_g19170	3.71173	2DAI	UP	hypothetical protein
	Macma4_10_g20830	3.71088	2DAI	UP	hypothetical protein
	Macma4_06_g01640	3.70366	2DAI	UP	hypothetical protein
	Macma4_09_g11220	3.69461	2DAI	UP	putative Horcolin
	Macma4_06_g40710	3.68883	2DAI	UP	Phospholipase A1-Ibeta2%2C chloroplastic
	Macma4_05_g00280	3.6756	2DAI	UP	putative protein PHLOEM PROTEIN 2-LIKE A1
	Macma4_02_g06440	3.6752	1DAI	UP	Peroxidase 1
	Macma4_01_g14800	3.6729	2DAI	UP	hypothetical protein
	Macma4_11_g09540	3.6716	2DAI	UP	putative U-box domain-containing protein 21
	Macma4_03_g12730	3.66786	2DAI	UP	hypothetical protein
	Macma4_02_g04330	3.65735	1DAI	UP	AP2/ERF domain-containing protein
	Macma4_06_g34330	3.65731	2DAI	UP	putative RING-H2 finger protein ATL3
	Macma4_02_g08010	3.65197	2DAI	UP	putative B-box zinc finger protein 32
	Macma4_01_g24450	3.64803	1DAI	UP	hypothetical protein
	Macma4_11_g21380	3.64752	1DAI	UP	Ethylene-responsive transcription factor 1B
	Macma4_06_g19010	3.64267	2DAI	UP	Arogenate dehydratase 3
	Macma4_07_g20820	3.64216	2DAI	UP	conserved hypothetical protein
	Macma4_04_g24110	3.641	1DAI	UP	putative Chaperone protein dnaJ 20%2C chloroplastic
	Macma4_03_g07690	3.63833	2DAI	UP	Nudix hydrolase 17%2C mitochondrial
	Macma4_09_g05690	3.62644	2DAI	UP	hypothetical protein
	Macma4_01_g14930	3.62101	2DAI	UP	conserved hypothetical protein
	Macma4_10_g09250	3.61913	2DAI	UP	Calcium-binding protein CML42
	Macma4_07_g21960	3.61436	1DAI	UP	Premnaspirodiene oxygenase
	Macma4_01_g20190	3.61416	2DAI	UP	putative Ethylene-responsive transcription factor 4
	Macma4_03_g32300	3.6131	2DAI	UP	hypothetical protein
	Macma4_01_g21080	3.60507	2DAI	UP	Ethylene-responsive transcription factor ERF010
	Macma4_06_g09060	3.60347	4DAI	UP	putative Monooxygenase 2
	Macma4_03_g22540	3.60138	4DAI	UP	conserved hypothetical protein
	Macma4_06_g14590	3.5943	2DAI	UP	1-aminocyclopropane-1-carboxylate oxidase
	Macma4_09_g31120	3.59383	2DAI	UP	U-box domain-containing protein 17
	Macma4_01_g03620	3.59272	2DAI	UP	C2 domain-containing protein
	Macma4_05_g31800	3.59272	2DAI	UP	Protein kinase domain-containing protein
	Macma4_04_g03970	3.58975	2DAI	UP	putative ribose-5-phosphate isomerase 2
	Macma4_11_g17590	3.5793	2DAI	UP	Late embryogenesis abundant protein Lea5
	Macma4_10_g28290	3.57832	2DAI	UP	Protein EXORDIUM
	Macma4_09_g22180	3.57803	2DAI	UP	Oxalate--CoA ligase
	Macma4_06_g14610	3.57646	2DAI	UP	1-aminocyclopropane-1-carboxylate oxidase
	Macma4_09_g31980	3.57425	2DAI	UP	NDR1/HIN1-like protein 10
	Macma4_09_g08880	3.57379	2DAI	UP	Stress-response A/B barrel domain-containing protein At5g22580
	Macma4_03_g22540	3.57296	2DAI	UP	conserved hypothetical protein
	Macma4_06_g25090	3.55772	2DAI	UP	conserved hypothetical protein
	Macma4_04_g09620	3.54749	2DAI	UP	putative Heavy metal-associated isoprenylated plant protein 47
	Macma4_03_g27040	3.5252	2DAI	UP	Ocs element-binding factor 1
	Macma4_06_g36370	3.52306	2DAI	UP	Mitogen-activated protein kinase 5
	Macma4_08_g16850	3.52239	2DAI	UP	Protein SAR DEFICIENT 1
	Macma4_04_g26950	3.51645	2DAI	UP	putative Bowman-Birk type proteinase inhibitor
	Macma4_04_g23730	3.51282	1DAI	UP	putative RING-H2 finger protein ATL80
	Macma4_09_g01470	3.51185	2DAI	UP	conserved hypothetical protein
	Macma4_10_g31460	3.50711	2DAI	UP	Cationic peroxidase 1
	Macma4_08_g19310	3.50357	2DAI	UP	Mitogen-activated protein kinase kinase 7
	Macma4_11_g05130	3.50151	2DAI	UP	hypothetical protein
	Macma4_09_g11250	3.49813	2DAI	UP	putative Horcolin
	Macma4_09_g12750	3.48738	2DAI	UP	putative 3-oxoacyl-[acyl-carrier-protein] reductase%2C chloroplastic
	Macma4_06_g21160	3.486	2DAI	UP	putative Transcription factor DIVARICATA
	Macma4_03_g19300	3.48249	2DAI	UP	hypothetical protein
	Macma4_09_g04460	3.48204	4DAI	UP	putative 2-oxoglutarate-dependent dioxygenase At5g05600
	Macma4_04_g13610	3.48069	2DAI	UP	Protein C2-DOMAIN ABA-RELATED 11
	Macma4_11_g17390	3.48007	2DAI	UP	Xyloglucan endotransglucosylase/hydrolase
	Macma4_09_g11230	3.47755	1DAI	UP	putative Horcolin
	Macma4_07_g21950	3.47627	2DAI	UP	putative Alpha-humulene 10-hydroxylase
	Macma4_05_g02490	3.47534	2DAI	UP	putative F-box protein At5g46170
	Macma4_04_g25720	3.47051	2DAI	UP	Calcium-binding protein KRP1
	Macma4_02_g16390	3.47027	1DAI	UP	putative protein TIFY 5A
	Macma4_05_g17130	3.46994	2DAI	UP	Thaumatin-like protein 1
	Macma4_07_g19750	3.46226	1DAI	UP	conserved hypothetical protein
	Macma4_05_g14850	3.46024	2DAI	UP	Transcription factor MYB4
	Macma4_11_g01490	3.44931	1DAI	UP	hypothetical protein
	Macma4_05_g12190	3.44393	2DAI	UP	NDR1/HIN1-like protein 6
	Macma4_03_g11310	3.44237	2DAI	UP	Zinc finger A20 and AN1 domain-containing stress-associated protein 1
	Macma4_07_g05370	3.43901	2DAI	UP	putative WRKY transcription factor WRKY71
	Macma4_10_g31060	3.43808	2DAI	UP	hypothetical protein
	Macma4_06_g09050	3.43292	2DAI	UP	putative protein ROH1
	Macma4_10_g29350	3.4329	1DAI	UP	conserved hypothetical protein
	Macma4_06_g25100	3.42708	2DAI	UP	hypothetical protein
	Macma4_06_g11460	3.41763	2DAI	UP	Transcription factor MYB78
	Macma4_04_g24300	3.41692	2DAI	UP	hypothetical protein
	Macma4_04_g35230	3.41537	2DAI	UP	putative Brassinosteroid-responsive RING protein 1
	Macma4_03_g01680	3.41225	2DAI	UP	putative E3 ubiquitin-protein ligase MPSR1
	Macma4_01_g22550	3.40947	2DAI	UP	putative Zinc finger protein ZAT10
	Macma4_08_g31910	3.40709	2DAI	UP	putative U-box domain-containing protein 27
	Macma4_06_g00850	3.39757	2DAI	UP	LEA_2 domain-containing protein
	Macma4_10_g14030	3.39138	2DAI	UP	conserved hypothetical protein
	Macma4_02_g24330	3.3869	4DAI	UP	putative Cell wall / vacuolar inhibitor of fructosidase 2
	Macma4_08_g28030	3.38407	2DAI	UP	Protein DETOXIFICATION 48
	Macma4_03_g32110	3.38288	2DAI	UP	putative Ethylene-responsive transcription factor 9
	Macma4_05_g10640	3.38244	2DAI	UP	putative Ethylene-responsive transcription factor ERF024
	Macma4_02_g14050	3.37351	2DAI	UP	putative ripening-related protein 2
	Macma4_09_g11240	3.37182	2DAI	UP	putative Horcolin
	Macma4_01_g18300	3.36207	2DAI	UP	conserved hypothetical protein
	Macma4_03_g15930	3.35774	2DAI	UP	Dehydration-responsive element-binding protein 1C
	Macma4_09_g32030	3.35175	2DAI	UP	hypothetical protein
	Macma4_07_g18350	3.34973	2DAI	UP	S-type anion channel SLAH1
	Macma4_05_g11940	3.34269	2DAI	UP	RING-H2 finger protein ATL8
	Macma4_08_g34950	3.34241	2DAI	UP	AP2/ERF domain-containing protein
	Macma4_07_g13690	3.34198	2DAI	UP	putative F-box protein At4g22030
	Macma4_05_g06540	3.33379	2DAI	UP	C2 NT-type domain-containing protein
	Macma4_11_g20440	3.32882	2DAI	UP	putative CBS domain-containing protein CBSX5
	Macma4_03_g07920	3.32515	1DAI	UP	Homeobox-leucine zipper protein HOX11
	Macma4_01_g04360	3.32351	2DAI	UP	NB-ARC domain-containing protein
	Macma4_05_g10120	3.32193	2DAI	UP	AP2/ERF and B3 domain-containing transcription repressor RAV2
	Macma4_09_g20910	3.32119	2DAI	UP	hypothetical protein
	Macma4_07_g12930	3.32013	2DAI	UP	Mitochondrial uncoupling protein 5
	Macma4_08_g29550	3.31595	1DAI	UP	Glutamate synthase [NADH]%2C amyloplastic
	Macma4_05_g22840	3.31515	1DAI	UP	putative Ethylene-responsive transcription factor 1B
	Macma4_04_g41200	3.31096	2DAI	UP	hypothetical protein
	Macma4_09_g16220	3.30831	2DAI	UP	Linoleate 13S-lipoxygenase 3-1%2C chloroplastic
	Macma4_08_g01350	3.30186	2DAI	UP	Transcription factor MYB94
	Macma4_06_g14580	3.2948	2DAI	UP	1-aminocyclopropane-1-carboxylate oxidase
	Macma4_10_g35070	3.29355	2DAI	UP	putative Exocyst complex component EXO70B1
	Macma4_11_g03200	3.28844	1DAI	UP	Protein DETOXIFICATION 51
	Macma4_08_g27870	3.28765	2DAI	UP	Transcription factor MTB1
	Macma4_05_g22840	3.2836	2DAI	UP	putative Ethylene-responsive transcription factor 1B
	Macma4_06_g26620	3.2823	1DAI	UP	AB hydrolase-1 domain-containing protein
	Macma4_02_g04370	3.28225	2DAI	UP	LEA_2 domain-containing protein
	Macma4_05_g23510	3.27696	2DAI	UP	bZIP transcription factor 29
	Macma4_08_g19860	3.27426	1DAI	UP	putative protein PSK SIMULATOR 1
	Macma4_05_g18860	3.27087	4DAI	UP	Chitinase 6
	Macma4_10_g26600	3.26732	2DAI	UP	putative E3 ubiquitin-protein ligase RDUF1
	Macma4_02_g22660	3.26629	4DAI	UP	18,2 kDa class I heat shock protein
	Macma4_08_g08310	3.2662	2DAI	UP	RING-type domain-containing protein
	Macma4_06_g06590	3.26244	2DAI	UP	Cytochrome P450 734A6
	Macma4_06_g38200	3.26182	1DAI	UP	Phytosulfokines 3
	Macma4_02_g20960	3.2613	1DAI	UP	hypothetical protein
	Macma4_04_g39580	3.26073	2DAI	UP	hypothetical protein
	Macma4_02_g12060	3.26041	2DAI	UP	hypothetical protein
	Macma4_03_g29610	3.25907	2DAI	UP	conserved hypothetical protein
	Macma4_04_g30100	3.25767	2DAI	UP	putative Cyclin-dependent protein kinase inhibitor SMR4
	Macma4_08_g22120	3.25693	1DAI	UP	putative Bowman-Birk type trypsin inhibitor
	Macma4_04_g15430	3.25531	1DAI	UP	hypothetical protein
	Macma4_07_g30720	3.24793	2DAI	UP	CBL-interacting protein kinase 6
	Macma4_01_g07720	3.24545	1DAI	UP	hypothetical protein
	Macma4_06_g38060	3.24408	2DAI	UP	Ankyrin repeat-containing protein ITN1
	Macma4_03_g34550	3.24306	2DAI	UP	conserved hypothetical protein
	Macma4_10_g24620	3.24274	2DAI	UP	Stilbene synthase 1
	Macma4_09_g15670	3.24221	1DAI	UP	putative Auxin-responsive protein SAUR32
	Macma4_06_g11380	3.23475	2DAI	UP	hypothetical protein
	Macma4_01_g18900	3.23152	1DAI	UP	Linoleate 9S-lipoxygenase 6
	Macma4_01_g15060	3.2315	2DAI	UP	Protein SAR DEFICIENT 1
	Macma4_11_g13390	3.23137	2DAI	UP	hypothetical protein
	Macma4_01_g12390	3.2256	2DAI	UP	conserved hypothetical protein
	Macma4_08_g08590	3.22324	4DAI	UP	ABC transporter C family member 3
	Macma4_05_g22840	3.22185	4DAI	UP	putative Ethylene-responsive transcription factor 1B
	Macma4_02_g06900	3.2185	1DAI	UP	Chaperone protein dnaJ 11%2C chloroplastic
	Macma4_05_g26000	3.21832	1DAI	UP	hypothetical protein
	Macma4_10_g22160	3.21725	2DAI	UP	Cytochrome P450 81Q32
	Macma4_09_g23920	3.21331	2DAI	UP	putative Mitogen-activated protein kinase kinase kinase 17
	Macma4_05_g28240	3.21215	1DAI	UP	F-box/kelch-repeat protein At1g80440
	Macma4_10_g14980	3.2105	2DAI	UP	Protein NRT1/ PTR FAMILY 4,3
	Macma4_10_g32270	3.20977	2DAI	UP	hypothetical protein
	Macma4_03_g20970	3.2075	2DAI	UP	Mitogen-activated protein kinase kinase kinase 18
	Macma4_05_g33350	3.20696	2DAI	UP	Root phototropism protein 2
	Macma4_05_g03210	3.20356	2DAI	UP	conserved hypothetical protein
	Macma4_01_g26330	3.20323	2DAI	UP	hypothetical protein
	Macma4_04_g02630	3.20268	2DAI	UP	NAC domain-containing protein 68
	Macma4_09_g12960	3.20183	2DAI	UP	hypothetical protein
	Macma4_05_g17770	3.19997	2DAI	UP	putative Cytochrome c1-2%2C heme protein%2C mitochondrial
	Macma4_08_g20090	3.19866	2DAI	UP	putative Ethylene-responsive transcription factor 4
	Macma4_07_g27510	3.19823	2DAI	UP	hypothetical protein
	Macma4_10_g30510	3.19702	1DAI	UP	putative Zinc finger protein CONSTANS-LIKE 16
	Macma4_04_g07910	3.19589	2DAI	UP	Alpha-terpineol synthase%2C chloroplastic
	Macma4_03_g13230	3.19544	2DAI	UP	putative RPM1-interacting protein 4
	Macma4_04_g35440	3.19512	1DAI	UP	Noroxomaritidine synthase
	Macma4_09_g23380	3.19141	1DAI	UP	putative AP2/ERF and B3 domain-containing transcription factor RAV1
	Macma4_09_g11260	3.19019	1DAI	UP	putative Horcolin
	Macma4_07_g08650	3.18922	2DAI	UP	Acyl transferase 7
	Macma4_07_g19250	3.18912	2DAI	UP	hypothetical protein
	Macma4_09_g02860	3.18117	2DAI	UP	F-box domain-containing protein
	Macma4_03_g34540	3.17905	1DAI	UP	hypothetical protein
	Macma4_11_g09760	3.17603	1DAI	UP	Protein S-acyltransferase 8
	Macma4_10_g23810	3.17509	2DAI	UP	putative calcium-binding protein CML18
	Macma4_05_g04910	3.17113	2DAI	UP	O-fucosyltransferase family protein
	Macma4_05_g18850	3.17104	4DAI	UP	Chitinase 6
	Macma4_08_g24050	3.16344	2DAI	UP	Lipoxygenase 3%2C chloroplastic
	Macma4_02_g16840	3.15638	2DAI	UP	Zinc finger protein 1
	Macma4_06_g09530	3.1559	4DAI	UP	Basic blue protein
	Macma4_11_g25310	3.15552	2DAI	UP	hypothetical protein
	Macma4_04_g14220	3.15469	1DAI	UP	putative Transcription factor HRS1
	Macma4_09_g11210	3.1492	1DAI	UP	putative Horcolin
	Macma4_06_g01050	3.14867	2DAI	UP	AP2/ERF domain-containing protein
	Macma4_07_g15080	3.14528	1DAI	UP	Protein NRT1/ PTR FAMILY 5,7
	Macma4_08_g19160	3.13238	2DAI	UP	putative protein TIFY 10a
	Macma4_05_g28010	3.13078	2DAI	UP	putative Ethylene-responsive transcription factor 2
	Macma4_03_g01480	3.12993	2DAI	UP	putative Ethylene-responsive transcription factor RAP2-4
	Macma4_03_g28340	3.12545	2DAI	UP	conserved hypothetical protein
	Macma4_06_g34370	3.12511	2DAI	UP	putative protein TIFY 10b
	Macma4_05_g11550	3.1244	2DAI	UP	hypothetical protein
	Macma4_02_g12160	3.12345	4DAI	UP	Non-symbiotic hemoglobin 2
	Macma4_09_g24850	3.12344	2DAI	UP	WRKY transcription factor WRKY51
	Macma4_07_g25660	3.11993	1DAI	UP	hypothetical protein
	Macma4_04_g24110	3.11816	2DAI	UP	putative Chaperone protein dnaJ 20%2C chloroplastic
	Macma4_02_g08850	3.11656	1DAI	UP	hypothetical protein
	Macma4_05_g26790	3.11482	2DAI	UP	hypothetical protein
	Macma4_11_g13560	3.11419	1DAI	UP	hypothetical protein
	Macma4_01_g06230	3.11194	2DAI	UP	hypothetical protein
	Macma4_04_g25360	3.11065	2DAI	UP	hypothetical protein
	Macma4_07_g00920	3.10862	2DAI	UP	conserved hypothetical protein
	Macma4_08_g21520	3.10792	1DAI	UP	hypothetical protein
	Macma4_06_g40010	3.10759	2DAI	UP	hypothetical protein
	Macma4_03_g29710	3.10682	1DAI	UP	Molybdate transporter 1
	Macma4_10_g04930	3.10555	2DAI	UP	hypothetical protein
	Macma4_07_g28770	3.10372	1DAI	UP	Terpene synthase 10
	Macma4_03_g29600	3.10211	2DAI	UP	Chitinase
	Macma4_05_g00260	3.09661	2DAI	UP	putative Auxin-responsive protein SAUR71
	Macma4_07_g09370	3.09619	1DAI	UP	Peroxidase 52
	Macma4_09_g06170	3.08561	1DAI	UP	Aquaporin TIP4-4
	Macma4_04_g15190	3.07518	2DAI	UP	hypothetical protein
	Macma4_05_g11580	3.07212	1DAI	UP	conserved hypothetical protein
	Macma4_01_g21300	3.06927	2DAI	UP	Acidic endochitinase
	Macma4_04_g11960	3.06601	2DAI	UP	hypothetical protein
	Macma4_06_g02820	3.06455	2DAI	UP	Abscisic acid receptor PYL2
	Macma4_06_g14640	3.05683	2DAI	UP	1-aminocyclopropane-1-carboxylate oxidase
	Macma4_08_g11440	3.05321	2DAI	UP	AAA-ATPase At2g46620
	Macma4_02_g20630	3.04943	2DAI	UP	putative LRR receptor-like serine/threonine-protein kinase At2g16250
	Macma4_07_g26810	3.04171	2DAI	UP	hypothetical protein
	Macma4_03_g28540	3.03902	2DAI	UP	Aminotran_1_2 domain-containing protein
	Macma4_09_g11230	3.03795	2DAI	UP	putative Horcolin
	Macma4_11_g01110	3.03463	2DAI	UP	hypothetical protein
	Macma4_06_g03600	3.03009	2DAI	UP	conserved hypothetical protein
	Macma4_06_g14800	3.02808	2DAI	UP	conserved hypothetical protein
	Macma4_08_g16030	3.02401	4DAI	UP	putative auxin efflux carrier component 9
	Macma4_02_g16390	3.02271	4DAI	UP	putative protein TIFY 5A
	Macma4_05_g30420	3.02065	1DAI	UP	putative Ethylene-responsive transcription factor 9
	Macma4_06_g08730	3.01943	4DAI	UP	Amino acid transporter AVT1H
	Macma4_10_g01310	3.01916	2DAI	UP	putative Calmodulin-binding protein 25
	Macma4_11_g04340	3.01902	1DAI	UP	2-oxoglutarate-dependent dioxygenase 11
	Macma4_06_g17680	3.01889	2DAI	UP	conserved hypothetical protein
	Macma4_10_g29750	3.01878	2DAI	UP	Signaling peptide TAXIMIN 2
	Macma4_11_g00520	3.01618	1DAI	UP	hypothetical protein
	Macma4_04_g21250	3.01109	2DAI	UP	conserved hypothetical protein
	Macma4_07_g15580	3.00991	2DAI	UP	LOB domain-containing protein 1
	Macma4_02_g16730	3.00949	2DAI	UP	hypothetical protein
	Macma4_01_g19560	3.00484	2DAI	UP	putative U-box domain-containing protein 35
	Macma4_08_g28220	3.00027	2DAI	UP	hypothetical protein
	Macma4_09_g11210	2.99811	2DAI	UP	putative Horcolin
	Macma4_03_g29620	2.99782	4DAI	UP	conserved hypothetical protein
	Macma4_06_g17460	2.9976	2DAI	UP	putative 2-oxoglutarate-dependent dioxygenase At3g111800
	Macma4_05_g09760	2.9975	1DAI	UP	putative Bowman-Birk type proteinase inhibitor
	Macma4_04_g07910	2.9974	1DAI	UP	Alpha-terpineol synthase%2C chloroplastic
	Macma4_04_g18160	2.99672	2DAI	UP	hypothetical protein
	Macma4_02_g14140	2.99094	2DAI	UP	Dihydroceramide fatty acyl 2-hydroxylase FAH1
	Macma4_10_g18750	2.98996	1DAI	UP	putative Dynein 8 kDa light chain%2C flagellar outer arm
	Macma4_03_g30210	2.98445	2DAI	UP	putative VQ domain-containing protein
	Macma4_08_g07740	2.98384	4DAI	UP	AP2/ERF domain-containing protein
	Macma4_02_g06980	2.98142	1DAI	UP	putative UPF0496 protein 2
	Macma4_08_g03390	2.98	2DAI	UP	putative Ethylene-responsive transcription factor 4
	Macma4_08_g06770	2.97987	1DAI	UP	conserved hypothetical protein
	Macma4_11_g19910	2.97948	2DAI	UP	putative pectinesterase/pectinesterase inhibitor 41
	Macma4_05_g18860	2.97542	2DAI	UP	Chitinase 6
	Macma4_10_g06580	2.97519	1DAI	UP	hypothetical protein
	Macma4_08_g25440	2.97504	2DAI	UP	Glycerol-3-phosphate dehydrogenase [NAD(+)] GPDHC1%2C cytosolic
	Macma4_04_g04980	2.97433	1DAI	UP	putative Cocosin 1
	Macma4_10_g32500	2.96729	2DAI	UP	hypothetical protein
	Macma4_08_g01820	2.96277	2DAI	UP	hypothetical protein
	Macma4_04_g39570	2.96075	1DAI	UP	hypothetical protein
	Macma4_06_g29330	2.95921	2DAI	UP	conserved hypothetical protein
	Macma4_03_g22440	2.95669	2DAI	UP	Patatin-like protein 2
	Macma4_05_g00740	2.9558	2DAI	UP	Hexosyltransferase GAUT11
	Macma4_06_g31310	2.95364	2DAI	UP	hypothetical protein
	Macma4_03_g34100	2.95008	2DAI	UP	conserved hypothetical protein
	Macma4_03_g32670	2.94953	2DAI	UP	conserved hypothetical protein
	Macma4_04_g39450	2.94635	4DAI	UP	putative Zinc finger protein CONSTANS-LIKE 16
	Macma4_10_g17470	2.94197	4DAI	UP	Cysteine-rich repeat secretory protein 55
	Macma4_06_g03260	2.93871	1DAI	UP	AP2/ERF and B3 domain-containing transcription factor RAV1
	Macma4_01_g17850	2.93341	1DAI	UP	S-type anion channel SLAH1
	Macma4_11_g19580	2.9284	2DAI	UP	hypothetical protein
	Macma4_11_g20260	2.92827	2DAI	UP	putative Ethylene-responsive transcription factor 2
	Macma4_02_g12160	2.92695	2DAI	UP	Non-symbiotic hemoglobin 2
	Macma4_11_g15640	2.92531	2DAI	UP	Transcription factor MYB78
	Macma4_05_g31890	2.92501	2DAI	UP	Zinc finger CCCH domain-containing protein 33
	Macma4_06_g34190	2.92456	2DAI	UP	conserved hypothetical protein
	Macma4_05_g32850	2.92313	2DAI	UP	conserved hypothetical protein
	Macma4_09_g06550	2.92254	2DAI	UP	Monothiol glutaredoxin-S5
	Macma4_05_g12740	2.92053	2DAI	UP	hypothetical protein
	Macma4_04_g18780	2.91902	4DAI	UP	Non-specific lipid-transfer protein Lac s 1
	Macma4_07_g18100	2.9153	2DAI	UP	CBL-interacting protein kinase 1
	Macma4_06_g16490	2.91462	2DAI	UP	hypothetical protein
	Macma4_10_g14350	2.91205	2DAI	UP	putative U-box domain-containing protein 27
	Macma4_06_g19820	2.91134	2DAI	UP	putative U-box domain-containing protein 27
	Macma4_09_g12600	2.90896	2DAI	UP	hypothetical protein
	Macma4_03_g02680	2.90815	2DAI	UP	1-aminocyclopropane-1-carboxylate oxidase
	Macma4_05_g09040	2.90555	1DAI	UP	Cytochrome P450 78A5
	Macma4_04_g22110	2.90405	2DAI	UP	AP2/ERF domain-containing protein
	Macma4_11_g24760	2.90404	1DAI	UP	hypothetical protein
	Macma4_04_g32580	2.90391	1DAI	UP	Oxygen-evolving enhancer protein 3-2%2C chloroplastic
	Macma4_09_g03610	2.90191	4DAI	UP	hypothetical protein
	Macma4_10_g28150	2.89927	2DAI	UP	conserved hypothetical protein
	Macma4_06_g19440	2.89148	1DAI	UP	NAC domain-containing protein 2
	Macma4_08_g24170	2.89014	2DAI	UP	putative Heavy metal-associated isoprenylated plant protein 14
	Macma4_10_g28300	2.88863	2DAI	UP	Protein PHOSPHATE-INDUCED 1
	Macma4_10_g22700	2.88642	2DAI	UP	putative calcium-binding protein CML47
	Macma4_11_g17100	2.88389	2DAI	UP	MADS-box domain-containing protein
	Macma4_04_g30040	2.88099	2DAI	UP	hypothetical protein
	Macma4_01_g12760	2.88066	2DAI	UP	hypothetical protein
	Macma4_05_g07440	2.87989	2DAI	UP	Protein-serine/threonine phosphatase
	Macma4_04_g13910	2.87786	2DAI	UP	putative Mitogen-activated protein kinase kinase kinase 20
	Macma4_07_g12660	2.87698	2DAI	UP	Protein PHOSPHATE-INDUCED 1
	Macma4_07_g20710	2.87659	2DAI	UP	putative clathrin assembly protein At1g25240
	Macma4_08_g11420	2.87365	2DAI	UP	hypothetical protein
	Macma4_06_g02810	2.86948	2DAI	UP	Protein NDL1
	Macma4_03_g26200	2.86775	2DAI	UP	hypothetical protein
	Macma4_11_g21060	2.86329	2DAI	UP	putative Dof zinc finger protein 1
	Macma4_06_g38980	2.86311	1DAI	UP	Amino acid transporter AVT1I
	Macma4_03_g29610	2.86223	4DAI	UP	conserved hypothetical protein
	Macma4_06_g06690	2.86077	1DAI	UP	putative protein ANTAGONIST OF LIKE HETEROCHROMATIN PROTEIN 1
	Macma4_09_g08980	2.85987	2DAI	UP	putative Calmodulin-like protein 7
	Macma4_07_g26250	2.85888	1DAI	UP	NAC domain-containing protein 48
	Macma4_06_g01230	2.84379	2DAI	UP	peptide-N4-(N-acetyl-beta- glucosaminyl)asparagine amidase A
	Macma4_03_g28540	2.84283	1DAI	UP	Aminotran_1_2 domain-containing protein
	Macma4_11_g12690	2.84149	1DAI	UP	Transcription factor HHO3
	Macma4_08_g22340	2.84107	1DAI	UP	ACT domain-containing protein ACR9
	Macma4_03_g28600	2.83997	2DAI	UP	IQ domain-containing protein IQM1
	Macma4_04_g28650	2.83765	2DAI	UP	hypothetical protein
	Macma4_08_g03670	2.8357	2DAI	UP	hypothetical protein
	Macma4_06_g16590	2.83181	2DAI	UP	Dehydration-responsive element-binding protein 3
	Macma4_05_g29870	2.82893	2DAI	UP	hypothetical protein
	Macma4_06_g16710	2.82669	1DAI	UP	hypothetical protein
	Macma4_11_g09370	2.82134	2DAI	UP	Protein TIFY 10a
	Macma4_09_g18450	2.82105	4DAI	UP	conserved hypothetical protein
	Macma4_03_g17360	2.81985	2DAI	UP	hypothetical protein
	Macma4_04_g14090	2.81912	1DAI	UP	putative ribose-5-phosphate isomerase 2
	Macma4_10_g06410	2.819	2DAI	UP	putative protein phosphatase 2C 2
	Macma4_05_g16150	2.81483	2DAI	UP	putative Brassinosteroid-responsive RING protein 1
	Macma4_04_g20430	2.81452	2DAI	UP	Transcription factor MYB15
	Macma4_03_g08410	2.81319	4DAI	UP	Pathogenesis-related protein 1
	Macma4_09_g04840	2.81064	2DAI	UP	Calcium-binding protein CML42
	Macma4_10_g26190	2.80739	1DAI	UP	Aquaporin TIP2-1
	Macma4_09_g06400	2.80644	2DAI	UP	Gibberellin 2-beta-dioxygenase 3
	Macma4_10_g04930	2.80349	1DAI	UP	hypothetical protein
	Macma4_04_g05760	2.79254	1DAI	UP	Ethylene-response factor C3
	Macma4_06_g16120	2.79138	1DAI	UP	hypothetical protein
	Macma4_06_g34090	2.78744	2DAI	UP	Cytochrome P450 81Q32
	Macma4_09_g11200	2.78604	2DAI	UP	putative Horcolin
	Macma4_03_g27960	2.78427	2DAI	UP	MADS-box transcription factor 18
	Macma4_05_g18610	2.78388	2DAI	UP	hypothetical protein
	Macma4_07_g13490	2.78386	2DAI	UP	Protein kinase domain-containing protein
	Macma4_03_g02750	2.7743	1DAI	UP	Peroxidase
	Macma4_10_g15870	2.77367	2DAI	UP	Glycerophosphodiester phosphodiesterase GDPD1%2C chloroplastic
	Macma4_04_g12350	2.7721	1DAI	UP	hypothetical protein
	Macma4_07_g22600	2.7684	2DAI	UP	putative xyloglucan glycosyltransferase 5
	Macma4_06_g29990	2.76524	2DAI	UP	conserved hypothetical protein
	Macma4_09_g12470	2.76509	2DAI	UP	conserved hypothetical protein
	Macma4_08_g23260	2.76483	2DAI	UP	PsbP domain-containing protein 7%2C chloroplastic
	Macma4_03_g25090	2.76477	2DAI	UP	conserved hypothetical protein
	Macma4_07_g02730	2.76061	2DAI	UP	putative Cyclin-B1-2
	Macma4_08_g29490	2.75999	4DAI	UP	Acidic endochitinase
	Macma4_04_g07010	2.7587	1DAI	UP	hypothetical protein
	Macma4_04_g05760	2.75607	2DAI	UP	Ethylene-response factor C3
	Macma4_07_g03290	2.75564	1DAI	UP	conserved hypothetical protein
	Macma4_03_g12420	2.75454	2DAI	UP	Mannan endo-1%2C4-beta-mannosidase 1
	Macma4_10_g08320	2.7534	1DAI	UP	Nematode resistance protein-like HSPRO2
	Macma4_07_g12670	2.75283	2DAI	UP	Protein PHOSPHATE-INDUCED 1
	Macma4_02_g04330	2.74843	2DAI	UP	AP2/ERF domain-containing protein
	Macma4_04_g26750	2.74671	1DAI	UP	putative WRKY transcription factor 22
	Macma4_09_g01130	2.7463	2DAI	UP	GRAM domain-containing protein
	Macma4_07_g08920	2.74391	1DAI	UP	putative Beta-galactosidase
	Macma4_11_g09170	2.74336	1DAI	UP	putative Transcription factor DIVARICATA
	Macma4_06_g34080	2.74322	1DAI	UP	Cytochrome P450 81Q32
	Macma4_08_g01810	2.74185	2DAI	UP	putative Transcription factor MYB77
	Macma4_07_g19180	2.73312	2DAI	UP	hypothetical protein
	Macma4_09_g01730	2.72544	2DAI	UP	putative calcium-binding protein CML47
	Macma4_01_g21150	2.72218	2DAI	UP	Transcription factor MYB73
	Macma4_01_g04370	2.72067	2DAI	UP	DUF4220 domain-containing protein
	Macma4_08_g15520	2.72028	1DAI	UP	Pentatricopeptide repeat-containing protein At1g31920
	Macma4_07_g03290	2.7178	2DAI	UP	conserved hypothetical protein
	Macma4_04_g02280	2.71396	2DAI	UP	hypothetical protein
	Macma4_04_g14100	2.71297	1DAI	UP	putative ribose-5-phosphate isomerase 2
	Macma4_05_g02420	2.70987	2DAI	UP	putative Phospholipase A1-Igamma2%2C chloroplastic
	Macma4_09_g05700	2.70951	2DAI	UP	hypothetical protein
	Macma4_03_g05110	2.70877	2DAI	UP	Xyloglucan endotransglucosylase/hydrolase
	Macma4_09_g30650	2.70827	2DAI	UP	Transcription factor AS1
	Macma4_06_g19720	2.70506	4DAI	UP	conserved hypothetical protein
	Macma4_06_g12820	2.7045	2DAI	UP	putative protein phosphatase 2C 78
	Macma4_03_g21080	2.70293	2DAI	UP	NAC domain-containing protein 2
	Macma4_07_g25630	2.70158	2DAI	UP	conserved hypothetical protein
	Macma4_03_g03580	2.69706	4DAI	UP	conserved hypothetical protein
	Macma4_03_g24590	2.69593	2DAI	UP	Amino acid permease 2
	Macma4_06_g17200	2.69354	2DAI	UP	putative Type I inositol polyphosphate 5-phosphatase 8
	Macma4_02_g18580	2.69244	2DAI	UP	hypothetical protein
	Macma4_05_g20960	2.68936	2DAI	UP	hypothetical protein
	Macma4_08_g08590	2.68796	1DAI	UP	ABC transporter C family member 3
	Macma4_09_g23340	2.68612	2DAI	UP	conserved hypothetical protein
	Macma4_05_g02840	2.68216	4DAI	UP	hypothetical protein
	Macma4_05_g08790	2.68163	2DAI	UP	hypothetical protein
	Macma4_04_g27230	2.67892	2DAI	UP	hypothetical protein
	Macma4_11_g23980	2.67643	1DAI	UP	Transcription factor MYB59
	Macma4_05_g06260	2.67643	1DAI	UP	conserved hypothetical protein
	Macma4_03_g29600	2.67569	4DAI	UP	Chitinase
	Macma4_02_g25790	2.66733	2DAI	UP	hypothetical protein
	Macma4_07_g04870	2.66436	2DAI	UP	Transcription factor MYC2
	Macma4_11_g00370	2.66393	2DAI	UP	hypothetical protein
	Macma4_09_g23270	2.66235	1DAI	UP	LOB domain-containing protein 41
	Macma4_04_g14430	2.66168	1DAI	UP	hypothetical protein
	Macma4_04_g12650	2.66061	2DAI	UP	Ethylene-response factor C3
	Macma4_01_g23280	2.65548	1DAI	UP	SNF1-related protein kinase regulatory subunit beta-2
	Macma4_02_g10120	2.6554	4DAI	UP	putative Pectinesterase inhibitor 9
	Macma4_08_g11840	2.64915	2DAI	UP	hypothetical protein
	Macma4_07_g06880	2.64703	2DAI	UP	L-lactate dehydrogenase A
	Macma4_08_g14860	2.64613	1DAI	UP	hypothetical protein
	Macma4_07_g08170	2.64511	2DAI	UP	hypothetical protein
	Macma4_11_g25210	2.64509	2DAI	UP	Calcium-binding protein PBP1
	Macma4_02_g25270	2.64202	1DAI	UP	Peroxidase 59
	Macma4_05_g32830	2.63948	2DAI	UP	zinc finger protein ZAT11
	Macma4_10_g25340	2.63849	1DAI	UP	DUF4005 domain-containing protein
	Macma4_10_g28400	2.63591	2DAI	UP	hypothetical protein
	Macma4_08_g33810	2.63525	2DAI	UP	hypothetical protein
	Macma4_07_g16150	2.63291	2DAI	UP	hypothetical protein
	Macma4_04_g07880	2.63191	1DAI	UP	(-)-alpha-terpineol synthase
	Macma4_07_g06880	2.62947	4DAI	UP	L-lactate dehydrogenase A
	Macma4_02_g16660	2.626	1DAI	UP	Elongation of fatty acids protein 3-like
	Macma4_04_g31710	2.62307	2DAI	UP	hypothetical protein
	Macma4_08_g16030	2.62289	1DAI	UP	putative auxin efflux carrier component 9
	Macma4_06_g11550	2.61972	2DAI	UP	putative LEAF RUST 10 DISEASE-RESISTANCE LOCUS RECEPTOR-LIKE PROTEIN KINASE-like 2,1
	Macma4_06_g01180	2.61861	2DAI	UP	putative WRKY transcription factor 33
	Macma4_02_g04790	2.6182	2DAI	UP	PNPLA domain-containing protein
	Macma4_09_g06170	2.61685	2DAI	UP	Aquaporin TIP4-4
	Macma4_11_g04340	2.61525	2DAI	UP	2-oxoglutarate-dependent dioxygenase 11
	Macma4_03_g27040	2.6143	1DAI	UP	Ocs element-binding factor 1
	Macma4_06_g20570	2.61242	2DAI	UP	hypothetical protein
	Macma4_05_g11460	2.61192	2DAI	UP	putative PR5-like receptor kinase
	Macma4_06_g22160	2.61101	2DAI	UP	Late embryogenesis abundant protein Lea5-D
	Macma4_05_g11220	2.60746	1DAI	UP	2-hydroxyisoflavanone dehydratase
	Macma4_02_g05980	2.60569	2DAI	UP	VQ domain-containing protein
	Macma4_04_g02680	2.60212	2DAI	UP	hypothetical protein
	Macma4_04_g05760	2.60075	4DAI	UP	Ethylene-response factor C3
	Macma4_05_g24580	2.59967	2DAI	UP	hypothetical protein
	Macma4_08_g29160	2.59861	2DAI	UP	putative Receptor-like protein kinase HSL1
	Macma4_09_g32170	2.59806	1DAI	UP	Ferredoxin-3%2C chloroplastic
	Macma4_03_g02690	2.59571	2DAI	UP	1-aminocyclopropane-1-carboxylate oxidase
	Macma4_10_g22900	2.59388	2DAI	UP	conserved hypothetical protein
	Macma4_09_g26070	2.58816	1DAI	UP	Plastocyanin
	Macma4_10_g17930	2.58693	2DAI	UP	putative Ethylene-responsive transcription factor TINY
	Macma4_06_g20630	2.58526	2DAI	UP	putative Early nodulin-like protein 1
	Macma4_10_g23040	2.5845	1DAI	UP	AP2/ERF domain-containing protein
	Macma4_02_g26240	2.58404	2DAI	UP	Ribulose bisphosphate carboxylase small chain%2C chloroplastic
	Macma4_01_g15870	2.5831	1DAI	UP	SPX domain-containing protein 5
	Macma4_03_g35240	2.58284	2DAI	UP	conserved hypothetical protein
	Macma4_09_g14290	2.58098	4DAI	UP	Cytochrome P450 CYP73A100
	Macma4_01_g20920	2.58034	1DAI	UP	hypothetical protein
	Macma4_04_g27920	2.58008	1DAI	UP	conserved hypothetical protein
	Macma4_10_g30660	2.57918	1DAI	UP	putative EG45-like domain containing protein
	Macma4_04_g24130	2.57693	2DAI	UP	hypothetical protein
	Macma4_08_g11580	2.57291	1DAI	UP	Protein DETOXIFICATION 51
	Macma4_06_g00510	2.57247	2DAI	UP	Delta(12)-acyl-lipid-desaturase
	Macma4_04_g25520	2.56982	4DAI	UP	Glutathione S-transferase U18
	Macma4_04_g15440	2.5663	2DAI	UP	putative protein ELC-like
	Macma4_07_g12680	2.56589	2DAI	UP	Protein PHOSPHATE-INDUCED 1
	Macma4_09_g00870	2.56578	4DAI	UP	Aluminum-activated malate transporter 10
	Macma4_06_g29370	2.56317	2DAI	UP	putative Phosphatidylglycerophosphate phosphatase PTPMT1
	Macma4_02_g19830	2.56198	1DAI	UP	putative leucine-rich repeat receptor-like protein kinase At2g19210
	Macma4_05_g12740	2.56177	1DAI	UP	hypothetical protein
	Macma4_05_g09040	2.56114	2DAI	UP	Cytochrome P450 78A5
	Macma4_02_g07160	2.55977	1DAI	UP	hypothetical protein
	Macma4_01_g21740	2.55892	2DAI	UP	hypothetical protein
	Macma4_08_g09340	2.5589	2DAI	UP	putative calcium-binding protein CML36
	Macma4_02_g02610	2.55791	2DAI	UP	conserved hypothetical protein
	Macma4_05_g06590	2.55729	1DAI	UP	putative Transcription repressor MYB5
	Macma4_10_g03350	2.55621	2DAI	UP	hypothetical protein
	Macma4_06_g32640	2.55089	2DAI	UP	hypothetical protein
	Macma4_03_g08680	2.55061	1DAI	UP	putative Cytochrome P450 709B2
	Macma4_09_g03240	2.54789	2DAI	UP	conserved hypothetical protein
	Macma4_05_g25610	2.545	1DAI	UP	putative protein ANTAGONIST OF LIKE HETEROCHROMATIN PROTEIN 1
	Macma4_07_g29270	2.54487	2DAI	UP	putative LOB domain-containing protein 37
	Macma4_03_g33300	2.54416	2DAI	UP	hypothetical protein
	Macma4_04_g11680	2.54254	1DAI	UP	putative Transcription factor bHLH92
	Macma4_07_g22600	2.54214	1DAI	UP	putative xyloglucan glycosyltransferase 5
	Macma4_05_g14920	2.54208	2DAI	UP	hypothetical protein
	Macma4_10_g33860	2.53966	1DAI	UP	AT-hook motif nuclear-localized protein 17
	Macma4_04_g16150	2.53899	2DAI	UP	putative Late embryogenesis abundant protein At1g64065
	Macma4_09_g11260	2.53888	2DAI	UP	putative Horcolin
	Macma4_01_g02990	2.53783	2DAI	UP	Glycosyltransferase family 92 protein
	Macma4_02_g23700	2.53716	2DAI	UP	WRKY transcription factor 6
	Macma4_11_g24760	2.53523	2DAI	UP	hypothetical protein
	Macma4_04_g16320	2.53359	2DAI	UP	hypothetical protein
	Macma4_09_g21760	2.53327	4DAI	UP	Tricetin 3'%2C4'%2C5'-O-trimethyltransferase
	Macma4_03_g29160	2.53258	4DAI	UP	Protein trichome birefringence-like 1
	Macma4_09_g30140	2.5314	1DAI	UP	Premnaspirodiene oxygenase
	Macma4_04_g11960	2.53068	1DAI	UP	hypothetical protein
	Macma4_10_g32330	2.52878	2DAI	UP	hypothetical protein
	Macma4_04_g35940	2.5287	2DAI	UP	Salt tolerance receptor-like cytoplasmic kinase 1
	Macma4_08_g23970	2.52537	2DAI	UP	putative Formin-like protein 8
	Macma4_07_g12460	2.52505	2DAI	UP	Nudix hydrolase domain-containing protein
	Macma4_08_g04850	2.52398	2DAI	UP	putative xyloglucan endotransglucosylase/hydrolase protein 7
	Macma4_11_g21260	2.52382	2DAI	UP	putative Expansin-A4
	Macma4_05_g30230	2.52187	1DAI	UP	putative germin-like protein 12-3
	Macma4_09_g08520	2.52068	2DAI	UP	U-box domain-containing protein 25
	Macma4_02_g06390	2.51171	2DAI	UP	hypothetical protein
	Macma4_03_g20960	2.51105	2DAI	UP	putative U-box domain-containing protein 3
	Macma4_03_g31010	2.5095	2DAI	UP	Cellulase
	Macma4_02_g19990	2.50937	2DAI	UP	Heat shock factor protein HSF30
	Macma4_10_g27000	2.50808	2DAI	UP	putative Trihelix transcription factor GT-3b
	Macma4_10_g05630	2.50666	2DAI	UP	hypothetical protein
	Macma4_04_g19660	2.50541	2DAI	UP	AAA-ATPase ASD%2C mitochondrial
	Macma4_10_g35110	2.50452	2DAI	UP	hypothetical protein
	Macma4_04_g24220	2.50408	2DAI	UP	putative Thaumatin-like protein 1
	Macma4_10_g03310	2.50323	2DAI	UP	hypothetical protein
	Macma4_05_g22090	2.50048	2DAI	UP	conserved hypothetical protein
	Macma4_04_g41220	2.50036	2DAI	UP	Allene oxide synthase%2C chloroplastic
	Macma4_05_g04900	2.49865	2DAI	UP	conserved hypothetical protein
	Macma4_02_g15750	2.49849	2DAI	UP	Phosphoenolpyruvate carboxylase kinase 2
	Macma4_10_g11450	2.498	2DAI	UP	putative Chitin elicitor receptor kinase 1
	Macma4_05_g00320	2.49714	2DAI	UP	Protein SRC2
	Macma4_08_g21580	2.49547	1DAI	UP	putative Transcription factor bHLH162
	Macma4_08_g16030	2.49242	2DAI	UP	putative auxin efflux carrier component 9
	Macma4_03_g33040	2.4919	2DAI	UP	putative indole-3-acetic acid-amido synthetase GH3,8
	Macma4_09_g06180	2.49006	1DAI	UP	hypothetical protein
	Macma4_08_g09260	2.48963	2DAI	UP	putative U-box domain-containing protein 4
	Macma4_03_g07770	2.48652	1DAI	UP	Alpha%2Calpha-trehalose-phosphate synthase [UDP-forming] 6
	Macma4_06_g14560	2.4856	2DAI	UP	Amino acid permease 2
	Macma4_04_g12350	2.48498	2DAI	UP	hypothetical protein
	Macma4_04_g19660	2.48187	4DAI	UP	AAA-ATPase ASD%2C mitochondrial
	Macma4_03_g02680	2.48086	4DAI	UP	1-aminocyclopropane-1-carboxylate oxidase
	Macma4_10_g23730	2.47872	2DAI	UP	HTH myb-type domain-containing protein
	Macma4_08_g24200	2.47758	2DAI	UP	conserved hypothetical protein
	Macma4_02_g22860	2.47616	1DAI	UP	putative Transcription repressor MYB5
	Macma4_05_g11940	2.47613	4DAI	UP	RING-H2 finger protein ATL8
	Macma4_03_g07850	2.47527	4DAI	UP	Non-functional NADPH-dependent codeinone reductase 2
	Macma4_04_g21230	2.47286	2DAI	UP	conserved hypothetical protein
	Macma4_06_g31730	2.47093	1DAI	UP	conserved hypothetical protein
	Macma4_04_g15760	2.47037	1DAI	UP	Abscisic acid receptor PYL7
	Macma4_08_g01770	2.46812	1DAI	UP	putative protein LIGHT-DEPENDENT SHORT HYPOCOTYLS 5
	Macma4_11_g01980	2.46464	2DAI	UP	putative RING-H2 finger protein ATL1
	Macma4_09_g03130	2.46157	2DAI	UP	putative Exocyst complex component EXO70H1
	Macma4_09_g27000	2.46077	2DAI	UP	Dof-type domain-containing protein
	Macma4_06_g29970	2.46054	2DAI	UP	Monothiol glutaredoxin-S5
	Macma4_04_g37500	2.45949	2DAI	UP	hypothetical protein
	Macma4_04_g10710	2.45907	4DAI	UP	UDP-glycosyltransferase 88B1
	Macma4_03_g33130	2.45885	2DAI	UP	UDP-glucose 6-dehydrogenase 4
	Macma4_04_g24500	2.45656	1DAI	UP	putative Oxygen-evolving enhancer protein 3-1%2C chloroplastic
	Macma4_02_g16620	2.45654	4DAI	UP	Pathogenesis-related protein 1C
	Macma4_04_g28870	2.45649	2DAI	UP	Ethylene-responsive transcription factor ERF011
	Macma4_03_g15650	2.45626	2DAI	UP	Receptor-like cytoplasmic kinase 176
	Macma4_09_g26490	2.45441	2DAI	UP	MFS domain-containing protein
	Macma4_09_g17890	2.45375	2DAI	UP	hypothetical protein
	Macma4_06_g11520	2.45356	2DAI	UP	Calcium-binding protein CML24
	Macma4_10_g20830	2.44696	1DAI	UP	hypothetical protein
	Macma4_05_g02490	2.44314	1DAI	UP	putative F-box protein At5g46170
	Macma4_10_g09430	2.44233	4DAI	UP	hypothetical protein
	Macma4_02_g20700	2.44108	2DAI	UP	conserved hypothetical protein
	Macma4_08_g01720	2.43882	4DAI	UP	hypothetical protein
	Macma4_08_g14340	2.43687	2DAI	UP	putative protein PSK SIMULATOR 1
	Macma4_04_g02820	2.43678	2DAI	UP	hypothetical protein
	Macma4_03_g04330	2.43295	2DAI	UP	F-box/LRR-repeat protein 14
	Macma4_05_g32750	2.43108	2DAI	UP	Protein phosphatase 2C 35
	Macma4_06_g27140	2.43043	2DAI	UP	3Beta_HSD domain-containing protein
	Macma4_06_g03740	2.42947	1DAI	UP	hypothetical protein
	Macma4_05_g06260	2.42543	2DAI	UP	conserved hypothetical protein
	Macma4_02_g10730	2.425	2DAI	UP	putative Ethylene-responsive transcription factor 1
	Macma4_01_g17630	2.42499	1DAI	UP	putative Glutathione S-transferase U18
	Macma4_09_g25990	2.42339	1DAI	UP	Geraniol 8-hydroxylase
	Macma4_03_g13220	2.42079	2DAI	UP	Ethylene-responsive transcription factor 3
	Macma4_01_g18520	2.4167	1DAI	UP	putative RING-H2 finger protein ATL2
	Macma4_01_g21420	2.41426	2DAI	UP	G-type lectin S-receptor-like serine/threonine-protein kinase At2g19130
	Macma4_03_g34980	2.41403	2DAI	UP	Ras-related protein RIC1
	Macma4_07_g04060	2.41092	1DAI	UP	Serine/threonine-protein kinase STY46
	Macma4_08_g00220	2.41036	2DAI	UP	putative EID1-like F-box protein 3
	Macma4_02_g18590	2.40886	2DAI	UP	hypothetical protein
	Macma4_10_g07360	2.4082	1DAI	UP	putative trehalose-phosphate phosphatase 6
	Macma4_08_g22980	2.40718	2DAI	UP	putative Calmodulin-binding protein 25
	Macma4_03_g22360	2.4047	1DAI	UP	conserved hypothetical protein
	Macma4_03_g10060	2.40257	1DAI	UP	Abscisic acid receptor PYL4
	Macma4_10_g15410	2.40208	2DAI	UP	putative N-acetyltransferase HLS1-like
	Macma4_03_g22960	2.40004	2DAI	UP	hypothetical protein
	Macma4_02_g16620	2.39841	1DAI	UP	Pathogenesis-related protein 1C
	Macma4_02_g24050	2.39412	2DAI	UP	conserved hypothetical protein
	Macma4_10_g06180	2.39301	4DAI	UP	Glucan endo-1%2C3-beta-glucosidase
	Macma4_09_g28320	2.39277	1DAI	UP	PsbP domain-containing protein
	Macma4_09_g11990	2.39202	1DAI	UP	putative protein DETOXIFICATION 40
	Macma4_11_g04380	2.38851	2DAI	UP	2-oxoglutarate-dependent dioxygenase 11
	Macma4_07_g11400	2.38718	1DAI	UP	AP2/ERF domain-containing protein
	Macma4_06_g30040	2.38661	2DAI	UP	conserved hypothetical protein
	Macma4_06_g38690	2.3848	2DAI	UP	putative Calmodulin-like protein 7
	Macma4_10_g22190	2.38354	1DAI	UP	Cytochrome P450 81Q32
	Macma4_11_g23440	2.383	1DAI	UP	Nematode resistance protein-like HSPRO2
	Macma4_11_g03940	2.3822	2DAI	UP	Remorin
	Macma4_05_g16830	2.38075	2DAI	UP	putative Expansin-like A1
	Macma4_04_g37480	2.37974	2DAI	UP	putative Disease resistance protein RPS5
	Macma4_05_g25330	2.37962	2DAI	UP	hypothetical protein
	Macma4_03_g31040	2.37944	2DAI	UP	Transcription factor MYB44
	Macma4_03_g08580	2.37846	1DAI	UP	putative Polygalacturonase At1g48100
	Macma4_05_g08830	2.37591	2DAI	UP	hypothetical protein
	Macma4_03_g14100	2.37357	2DAI	UP	putative Gamma-glutamylcyclotransferase 2-2
	Macma4_11_g15700	2.37265	2DAI	UP	AP2/ERF domain-containing protein
	Macma4_01_g18510	2.37215	1DAI	UP	putative 60S ribosomal protein L19-2
	Macma4_07_g07760	2.37111	1DAI	UP	putative bZIP transcription factor RISBZ2
	Macma4_08_g08820	2.37058	1DAI	UP	Glycerophosphodiester phosphodiesterase
	Macma4_01_g22540	2.36878	1DAI	UP	hypothetical protein
	Macma4_11_g16940	2.36676	2DAI	UP	conserved hypothetical protein
	Macma4_07_g15690	2.36651	2DAI	UP	hypothetical protein
	Macma4_09_g09510	2.36439	2DAI	UP	Protein JINGUBANG
	Macma4_04_g07010	2.3626	2DAI	UP	hypothetical protein
	Macma4_06_g20640	2.35583	2DAI	UP	putative Early nodulin-like protein 1
	Macma4_07_g09990	2.35569	1DAI	UP	Mitochondrial uncoupling protein 5
	Macma4_09_g08760	2.34779	2DAI	UP	B3 domain-containing protein At3g11580
	Macma4_07_g19900	2.34751	2DAI	UP	conserved hypothetical protein
	Macma4_11_g03530	2.34707	2DAI	UP	putative B-box zinc finger protein 20
	Macma4_03_g30210	2.34559	1DAI	UP	putative VQ domain-containing protein
	Macma4_08_g26680	2.34314	4DAI	UP	putative WRKY transcription factor 46
	Macma4_09_g21650	2.34249	4DAI	UP	Tricetin 3'%2C4'%2C5'-O-trimethyltransferase
	Macma4_04_g15590	2.34229	2DAI	UP	putative WRKY transcription factor 28
	Macma4_08_g18490	2.33765	2DAI	UP	hypothetical protein
	Macma4_06_g02090	2.33639	2DAI	UP	AP2/ERF domain-containing protein
	Macma4_10_g34090	2.33541	2DAI	UP	putative Ethylene-responsive transcription factor ERF060
	Macma4_09_g00600	2.33468	2DAI	UP	conserved hypothetical protein
	Macma4_05_g06390	2.33116	1DAI	UP	Protein kinase domain-containing protein
	Macma4_10_g02460	2.33045	2DAI	UP	putative protein ELC-like
	Macma4_07_g30600	2.33043	4DAI	UP	Sugar transport protein MST4
	Macma4_05_g17740	2.32844	1DAI	UP	conserved hypothetical protein
	Macma4_07_g25020	2.32644	2DAI	UP	CBL-interacting protein kinase 2
	Macma4_08_g21580	2.3233	2DAI	UP	putative Transcription factor bHLH162
	Macma4_11_g23790	2.32306	2DAI	UP	conserved hypothetical protein
	Macma4_07_g24670	2.32284	2DAI	UP	NAC domain-containing protein 68
	Macma4_07_g01100	2.32232	4DAI	UP	hypothetical protein
	Macma4_04_g33320	2.3197	1DAI	UP	hypothetical protein
	Macma4_04_g07680	2.31671	1DAI	UP	hypothetical protein
	Macma4_10_g03230	2.31444	2DAI	UP	hypothetical protein
	Macma4_09_g05680	2.31363	2DAI	UP	putative VQ motif-containing protein 19
	Macma4_07_g30190	2.31196	2DAI	UP	hypothetical protein
	Macma4_06_g20740	2.31133	1DAI	UP	putative Transcription factor bHLH112
	Macma4_08_g22120	2.3094	2DAI	UP	putative Bowman-Birk type trypsin inhibitor
	Macma4_07_g30120	2.30868	2DAI	UP	conserved hypothetical protein
	Macma4_11_g04090	2.30846	2DAI	UP	putative Ankyrin repeat-containing protein BDA1
	Macma4_01_g16100	2.30809	1DAI	UP	putative Non-functional NADPH-dependent codeinone reductase 2
	Macma4_06_g30180	2.30797	2DAI	UP	hypothetical protein
	Macma4_01_g19090	2.30699	1DAI	UP	hypothetical protein
	Macma4_09_g23580	2.3069	1DAI	UP	hypothetical protein
	Macma4_03_g28470	2.30658	2DAI	UP	ACT domain-containing protein ACR1
	Macma4_10_g25310	2.30571	1DAI	UP	C3H1-type domain-containing protein
	Macma4_06_g13760	2.30532	2DAI	UP	Adenine/guanine permease AZG2
	Macma4_08_g26700	2.30398	2DAI	UP	U-box domain-containing protein 16
	Macma4_03_g27760	2.30248	2DAI	UP	hypothetical protein
	Macma4_07_g12500	2.30244	2DAI	UP	MYB-like transcription factor ODO1
	Macma4_07_g26720	2.30117	1DAI	UP	Crocetin glucosyltransferase 2
	Macma4_07_g26510	2.30086	2DAI	UP	conserved hypothetical protein
	Macma4_01_g02850	2.30039	1DAI	UP	conserved hypothetical protein
	Macma4_05_g14270	2.29991	1DAI	UP	hypothetical protein
	Macma4_10_g03580	2.29768	2DAI	UP	hypothetical protein
	Macma4_05_g11110	2.29714	1DAI	UP	hypothetical protein
	Macma4_11_g19160	2.29563	2DAI	UP	hypothetical protein
	Macma4_06_g34130	2.29505	2DAI	UP	conserved hypothetical protein
	Macma4_10_g03530	2.29464	2DAI	UP	hypothetical protein
	Macma4_05_g23620	2.29154	4DAI	UP	Peroxidase 5
	Macma4_07_g08530	2.29125	2DAI	UP	3-ketoacyl-CoA synthase 11
	Macma4_10_g14460	2.2887	2DAI	UP	conserved hypothetical protein
	Macma4_04_g13200	2.2872	2DAI	UP	hypothetical protein
	Macma4_05_g21250	2.28718	2DAI	UP	conserved hypothetical protein
	Macma4_04_g21240	2.28677	2DAI	UP	conserved hypothetical protein
	Macma4_10_g21900	2.28363	2DAI	UP	putative U-box domain-containing protein 20
	Macma4_03_g31280	2.28174	1DAI	UP	conserved hypothetical protein
	Macma4_03_g15260	2.27822	2DAI	UP	NDR1/HIN1-like protein 6
	Macma4_09_g13860	2.27718	2DAI	UP	hypothetical protein
	Macma4_06_g36130	2.27657	2DAI	UP	Zinc finger CCCH domain-containing protein 33
	Macma4_09_g16730	2.2763	2DAI	UP	Transcription factor JAMYB
	Macma4_09_g14750	2.27481	2DAI	UP	putative U-box domain-containing protein 19
	Macma4_10_g02170	2.27367	2DAI	UP	Protein PLASTID TRANSCRIPTIONALLY ACTIVE 16%2C chloroplastic
	Macma4_10_g33810	2.27356	2DAI	UP	hypothetical protein
	Macma4_07_g28230	2.27214	1DAI	UP	putative Dynein 8 kDa light chain%2C flagellar outer arm
	Macma4_10_g15210	2.27046	2DAI	UP	Arogenate dehydratase 3
	Macma4_10_g22240	2.26989	2DAI	UP	conserved hypothetical protein
	Macma4_03_g02690	2.26941	4DAI	UP	1-aminocyclopropane-1-carboxylate oxidase
	Macma4_04_g08420	2.26751	2DAI	UP	(-)-alpha-terpineol synthase
	Macma4_11_g15380	2.26723	2DAI	UP	Flowering-promoting factor 1-like protein 1
	Macma4_03_g14190	2.26653	2DAI	UP	putative Trihelix transcription factor GT-3b
	Macma4_08_g29320	2.2663	2DAI	UP	putative WRKY transcription factor 65
	Macma4_11_g25310	2.26481	1DAI	UP	hypothetical protein
	Macma4_10_g02580	2.26393	2DAI	UP	Ubiquitin-conjugating enzyme E2 10
	Macma4_05_g23430	2.26302	1DAI	UP	Protein DETOXIFICATION 51
	Macma4_04_g03940	2.26288	1DAI	UP	putative Transcription factor HHO3
	Macma4_07_g00710	2.26238	1DAI	UP	conserved hypothetical protein
	Macma4_07_g25170	2.26208	2DAI	UP	putative protein phosphatase 2C 73
	Macma4_07_g13120	2.26057	2DAI	UP	Glucan endo-1%2C3-beta-D-glucosidase
	Macma4_03_g06330	2.25982	1DAI	UP	putative alpha%2Calpha-trehalose-phosphate synthase [UDP-forming] 9
	Macma4_01_g15390	2.25961	2DAI	UP	putative E3 ubiquitin-protein ligase ATL6
	Macma4_05_g20560	2.25897	1DAI	UP	putative WRKY transcription factor WRKY71
	Macma4_05_g32440	2.25838	2DAI	UP	Mannose-specific lectin 1
	Macma4_10_g09590	2.2564	1DAI	UP	putative protein MKS1
	Macma4_04_g03250	2.25169	1DAI	UP	Salicylic acid-binding protein 2
	Macma4_08_g21580	2.25101	4DAI	UP	putative Transcription factor bHLH162
	Macma4_06_g23390	2.25055	4DAI	UP	Endochitinase EP3
	Macma4_08_g31920	2.24945	1DAI	UP	RING-H2 finger protein ATL78
	Macma4_09_g07910	2.24922	1DAI	UP	putative F-box/kelch-repeat protein At2g44130
	Macma4_01_g05440	2.24731	2DAI	UP	putative protein EARLY RESPONSIVE TO DEHYDRATION 15
	Macma4_04_g19290	2.24702	2DAI	UP	hypothetical protein
	Macma4_04_g18740	2.2453	2DAI	UP	putative Pathogenesis-related genes transcriptional activator PTI6
	Macma4_07_g00660	2.24514	2DAI	UP	hypothetical protein
	Macma4_03_g13600	2.24495	2DAI	UP	WRKY transcription factor WRKY28
	Macma4_07_g12860	2.2413	2DAI	UP	FSH1 domain-containing protein
	Macma4_04_g32590	2.24048	2DAI	UP	Cysteine-rich repeat secretory protein 38
	Macma4_07_g15730	2.23975	2DAI	UP	Pectinesterase/pectinesterase inhibitor PPE8B
	Macma4_07_g27510	2.2385	1DAI	UP	hypothetical protein
	Macma4_04_g35510	2.23723	2DAI	UP	Kiwellin-1
	Macma4_08_g21650	2.23671	1DAI	UP	putative RING-H2 finger protein ATL32
	Macma4_01_g23290	2.23651	1DAI	UP	putative BAHD acyltransferase DCR
	Macma4_09_g07690	2.23614	2DAI	UP	Serine/threonine-protein kinase OXI1
	Macma4_06_g15320	2.23592	2DAI	UP	putative Mitogen-activated protein kinase kinase kinase 18
	Macma4_02_g19820	2.23585	1DAI	UP	hypothetical protein
	Macma4_02_g19630	2.23453	2DAI	UP	hypothetical protein
	Macma4_10_g12290	2.23388	2DAI	UP	Arginine decarboxylase
	Macma4_07_g18150	2.23374	2DAI	UP	hypothetical protein
	Macma4_04_g34310	2.23243	1DAI	UP	Thaumatin-like protein 1
	Macma4_05_g23280	2.23241	2DAI	UP	CEN-like protein 1
	Macma4_11_g25310	2.23091	4DAI	UP	hypothetical protein
	Macma4_04_g22110	2.22995	4DAI	UP	AP2/ERF domain-containing protein
	Macma4_04_g07050	2.22922	2DAI	UP	hypothetical protein
	Macma4_04_g21710	2.22812	2DAI	UP	VOC domain-containing protein
	Macma4_02_g19730	2.22525	2DAI	UP	hypothetical protein
	Macma4_11_g24010	2.22498	2DAI	UP	Zinc finger CCCH domain-containing protein 33
	Macma4_11_g21260	2.22496	1DAI	UP	putative Expansin-A4
	Macma4_06_g20740	2.22453	2DAI	UP	putative Transcription factor bHLH112
	Macma4_09_g17820	2.22426	1DAI	UP	conserved hypothetical protein
	Macma4_11_g01230	2.22351	1DAI	UP	NAC domain-containing protein 22
	Macma4_02_g16650	2.21991	4DAI	UP	hypothetical protein
	Macma4_10_g15510	2.21896	2DAI	UP	hypothetical protein
	Macma4_04_g20200	2.21894	2DAI	UP	START domain-containing protein
	Macma4_09_g30970	2.21883	1DAI	UP	putative Peroxidase 24
	Macma4_05_g24390	2.21672	2DAI	UP	putative Ethylene-responsive transcription factor 2
	Macma4_06_g31240	2.2155	2DAI	UP	putative Leucine-rich repeat receptor-like serine/threonine/tyrosine-protein kinase SOBIR1
	Macma4_06_g26620	2.21504	2DAI	UP	AB hydrolase-1 domain-containing protein
	Macma4_09_g33020	2.21415	1DAI	UP	4-hydroxyphenylpyruvate dioxygenase
	Macma4_04_g29350	2.21279	2DAI	UP	hypothetical protein
	Macma4_08_g35460	2.21026	2DAI	UP	conserved hypothetical protein
	Macma4_07_g02340	2.20845	2DAI	UP	Serine/threonine-protein kinase RIPK
	Macma4_02_g24720	2.20812	2DAI	UP	putative NAC domain-containing protein 83
	Macma4_01_g16300	2.20739	1DAI	UP	Glutamine synthetase nodule isozyme
	Macma4_10_g27360	2.20525	2DAI	UP	Xyloglucan endotransglucosylase/hydrolase protein 24
	Macma4_02_g25120	2.20337	2DAI	UP	putative protein phosphatase 2C 78
	Macma4_03_g21080	2.20044	1DAI	UP	NAC domain-containing protein 2
	Macma4_09_g30140	2.20001	2DAI	UP	Premnaspirodiene oxygenase
	Macma4_01_g26200	2.1967	2DAI	UP	AP2/ERF and B3 domain-containing transcription factor RAV1
	Macma4_11_g11100	2.19569	2DAI	UP	conserved hypothetical protein
	Macma4_01_g18500	2.19421	2DAI	UP	conserved hypothetical protein
	Macma4_03_g21120	2.19059	2DAI	UP	Aspartic proteinase Asp1
	Macma4_06_g39400	2.1883	1DAI	UP	conserved hypothetical protein
	Macma4_03_g32180	2.18809	2DAI	UP	AP2/ERF and B3 domain-containing transcription repressor RAV2
	Macma4_08_g30520	2.18698	1DAI	UP	hypothetical protein
	Macma4_04_g08420	2.18674	1DAI	UP	(-)-alpha-terpineol synthase
	Macma4_02_g26240	2.18668	1DAI	UP	Ribulose bisphosphate carboxylase small chain%2C chloroplastic
	Macma4_10_g06270	2.18654	1DAI	UP	conserved hypothetical protein
	Macma4_04_g21230	2.18629	4DAI	UP	conserved hypothetical protein
	Macma4_05_g23620	2.18579	2DAI	UP	Peroxidase 5
	Macma4_07_g13510	2.18452	2DAI	UP	Protein kinase domain-containing protein
	Macma4_03_g09390	2.18385	1DAI	UP	putative Sigma factor binding protein 1%2C chloroplastic
	Macma4_03_g08590	2.18353	2DAI	UP	putative protein phosphatase 2C 2
	Macma4_04_g04980	2.18283	2DAI	UP	putative Cocosin 1
	Macma4_11_g21380	2.17561	4DAI	UP	Ethylene-responsive transcription factor 1B
	Macma4_07_g06140	2.17411	1DAI	UP	Dehydration-responsive element-binding protein 1D
	Macma4_06_g19220	2.17289	2DAI	UP	putative protein phosphatase 2C 77
	Macma4_06_g34080	2.17124	2DAI	UP	Cytochrome P450 81Q32
	Macma4_11_g01060	2.16627	2DAI	UP	NEP1-interacting protein 2
	Macma4_06_g31300	2.16624	2DAI	UP	hypothetical protein
	Macma4_01_g11020	2.16589	1DAI	UP	Metallothionein-like protein 4A
	Macma4_11_g13880	2.16343	2DAI	UP	hypothetical protein
	Macma4_02_g25270	2.16328	2DAI	UP	Peroxidase 59
	Macma4_02_g07240	2.16278	2DAI	UP	hypothetical protein
	Macma4_04_g24800	2.1622	1DAI	UP	Amino acid transporter AVT1C
	Macma4_02_g16630	2.15998	4DAI	UP	hypothetical protein
	Macma4_08_g27010	2.15992	2DAI	UP	Galactan beta-1%2C4-galactosyltransferase GALS1
	Macma4_04_g23580	2.15911	2DAI	UP	conserved hypothetical protein
	Macma4_07_g06270	2.15805	2DAI	UP	conserved hypothetical protein
	Macma4_07_g07610	2.15719	2DAI	UP	Zinc finger AN1 and C2H2 domain-containing stress-associated protein 16
	Macma4_11_g22850	2.15388	2DAI	UP	putative UDP-glycosyltransferase 73B3
	Macma4_04_g05880	2.15343	1DAI	UP	conserved hypothetical protein
	Macma4_06_g23170	2.15229	1DAI	UP	conserved hypothetical protein
	Macma4_03_g26200	2.15209	4DAI	UP	hypothetical protein
	Macma4_04_g09660	2.15176	2DAI	UP	Protein LYK5
	Macma4_10_g17610	2.15146	2DAI	UP	hypothetical protein
	Macma4_04_g16240	2.15018	2DAI	UP	S-type anion channel SLAH3
	Macma4_02_g10060	2.14987	2DAI	UP	Heptahelical transmembrane protein 4
	Macma4_06_g30880	2.14817	2DAI	UP	putative L-type lectin-domain containing receptor kinase IX,1
	Macma4_03_g23340	2.14795	2DAI	UP	putative AP2/ERF and B3 domain-containing transcription repressor RAV2
	Macma4_11_g15380	2.14769	4DAI	UP	Flowering-promoting factor 1-like protein 1
	Macma4_06_g11200	2.14529	1DAI	UP	Auxin-induced protein 5NG4
	Macma4_06_g10890	2.14511	1DAI	UP	hypothetical protein
	Macma4_08_g06470	2.14509	4DAI	UP	hypothetical protein
	Macma4_09_g02660	2.14426	2DAI	UP	conserved hypothetical protein
	Macma4_11_g21000	2.14383	2DAI	UP	RHOMBOID-like protein 2
	Macma4_11_g07340	2.14271	1DAI	UP	Myb-related protein 308
	Macma4_02_g25610	2.14227	1DAI	UP	hypothetical protein
	Macma4_05_g24740	2.142	4DAI	UP	Ethylene-responsive transcription factor ERF071
	Macma4_03_g13840	2.14195	2DAI	UP	Tetraspanin-8
	Macma4_10_g02630	2.14151	1DAI	UP	Hydroquinone glucosyltransferase
	Macma4_07_g09690	2.14048	2DAI	UP	putative WRKY transcription factor 50
	Macma4_08_g02880	2.14	2DAI	UP	Syntaxin-124
	Macma4_11_g25020	2.13951	1DAI	UP	NAC domain-containing protein 21/22
	Macma4_10_g14100	2.13909	2DAI	UP	hypothetical protein
	Macma4_09_g23470	2.13348	1DAI	UP	conserved hypothetical protein
	Macma4_08_g01770	2.13324	4DAI	UP	putative protein LIGHT-DEPENDENT SHORT HYPOCOTYLS 5
	Macma4_09_g29760	2.13255	1DAI	UP	conserved hypothetical protein
	Macma4_10_g24430	2.13168	2DAI	UP	conserved hypothetical protein
	Macma4_10_g26490	2.1307	2DAI	UP	Protein NRT1/ PTR FAMILY 5,7
	Macma4_03_g08400	2.1305	4DAI	UP	Pathogenesis-related protein 1
	Macma4_04_g15450	2.12914	1DAI	UP	conserved hypothetical protein
	Macma4_08_g19850	2.12906	1DAI	UP	hypothetical protein
	Macma4_02_g06030	2.12578	1DAI	UP	MADS-box transcription factor 29
	Macma4_09_g04600	2.12532	2DAI	UP	hypothetical protein
	Macma4_01_g23290	2.1249	2DAI	UP	putative BAHD acyltransferase DCR
	Macma4_03_g19910	2.12465	2DAI	UP	Protein NRT1/ PTR FAMILY 8,1
	Macma4_06_g13640	2.12291	2DAI	UP	hypothetical protein
	Macma4_05_g04690	2.11971	2DAI	UP	NAD(P)-bd_dom domain-containing protein
	Macma4_06_g23360	2.11723	2DAI	UP	hypothetical protein
	Macma4_08_g34260	2.11679	1DAI	UP	Hevamine-A
	Macma4_08_g22960	2.11581	2DAI	UP	Protein ETHYLENE-INSENSITIVE 3-like 1a
	Macma4_07_g20980	2.11199	4DAI	UP	putative Auxin-responsive protein SAUR32
	Macma4_01_g06100	2.11159	2DAI	UP	putative glycosyltransferase At3g07620
	Macma4_06_g36180	2.11132	2DAI	UP	putative serine/threonine-protein kinase-like protein CCR3
	Macma4_01_g15210	2.11102	4DAI	UP	Cytochrome P450 71A1
	Macma4_04_g26440	2.11081	2DAI	UP	Calmodulin-like protein 8
	Macma4_10_g30580	2.11026	2DAI	UP	EIN3-binding F-box protein 1
	Macma4_04_g22960	2.10863	2DAI	UP	hypothetical protein
	Macma4_04_g02650	2.10792	1DAI	UP	Protein LURP-one-related 8
	Macma4_07_g09480	2.10587	1DAI	UP	hypothetical protein
	Macma4_05_g30230	2.10512	2DAI	UP	putative germin-like protein 12-3
	Macma4_08_g29440	2.10346	1DAI	UP	Acidic endochitinase
	Macma4_10_g02170	2.10266	1DAI	UP	Protein PLASTID TRANSCRIPTIONALLY ACTIVE 16%2C chloroplastic
	Macma4_08_g29480	2.10238	1DAI	UP	Acidic endochitinase
	Macma4_05_g26860	2.10151	1DAI	UP	hypothetical protein
	Macma4_04_g41830	2.10116	2DAI	UP	conserved hypothetical protein
	Macma4_04_g14720	2.10094	2DAI	UP	LOB domain-containing protein 37
	Macma4_04_g36040	2.10011	2DAI	UP	F-box protein PP2-A13
	Macma4_02_g06050	2.1	2DAI	UP	hypothetical protein
	Macma4_04_g33300	2.09972	1DAI	UP	hypothetical protein
	Macma4_06_g19420	2.09731	1DAI	UP	Aldehyde dehydrogenase family 3 member H1
	Macma4_02_g14460	2.09277	2DAI	UP	putative L-type lectin-domain containing receptor kinase S,5
	Macma4_04_g18780	2.0909	2DAI	UP	Non-specific lipid-transfer protein Lac s 1
	Macma4_04_g31850	2.09041	2DAI	UP	hypothetical protein
	Macma4_08_g32450	2.08562	2DAI	UP	hypothetical protein
	Macma4_10_g21820	2.08482	1DAI	UP	Type IV inositol polyphosphate 5-phosphatase 9
	Macma4_06_g00130	2.08184	1DAI	UP	DNA-directed RNA polymerase subunit
	Macma4_10_g28710	2.08118	1DAI	UP	hypothetical protein
	Macma4_11_g19120	2.08075	2DAI	UP	conserved hypothetical protein
	Macma4_11_g12690	2.08013	2DAI	UP	Transcription factor HHO3
	Macma4_07_g03340	2.07946	2DAI	UP	putative protein MKS1
	Macma4_06_g37760	2.07895	2DAI	UP	Scarecrow-like protein 9
	Macma4_11_g15110	2.07752	2DAI	UP	putative Auxin-responsive protein SAUR50
	Macma4_07_g13040	2.07721	1DAI	UP	EF-hand domain-containing protein
	Macma4_07_g13170	2.07575	1DAI	UP	WAT1-related protein
	Macma4_03_g01160	2.07522	2DAI	UP	hypothetical protein
	Macma4_10_g02120	2.07501	2DAI	UP	hypothetical protein
	Macma4_10_g02180	2.07475	2DAI	UP	conserved hypothetical protein
	Macma4_11_g21260	2.07386	4DAI	UP	putative Expansin-A4
	Macma4_09_g28390	2.07379	1DAI	UP	PSI-F
	Macma4_01_g22830	2.0736	2DAI	UP	hypothetical protein
	Macma4_07_g22700	2.0735	2DAI	UP	Metalloendoproteinase 2-MMP
	Macma4_02_g16110	2.07097	2DAI	UP	putative Leucine-rich repeat extensin-like protein 6
	Macma4_03_g12230	2.06973	2DAI	UP	putative UPF0481 protein At3g47200
	Macma4_09_g29510	2.06881	2DAI	UP	Cell number regulator 10
	Macma4_02_g16730	2.06646	1DAI	UP	hypothetical protein
	Macma4_07_g22140	2.06561	2DAI	UP	Tetraspanin-8
	Macma4_11_g02710	2.06308	2DAI	UP	Receptor-like protein kinase HERK 1
	Macma4_09_g18300	2.061	1DAI	UP	putative protein EARLY RESPONSIVE TO DEHYDRATION 15
	Macma4_07_g22620	2.05986	1DAI	UP	Sucrose synthase 1
	Macma4_04_g32580	2.05935	2DAI	UP	Oxygen-evolving enhancer protein 3-2%2C chloroplastic
	Macma4_03_g32870	2.05845	2DAI	UP	hypothetical protein
	Macma4_02_g21500	2.05782	1DAI	UP	hypothetical protein
	Macma4_04_g32390	2.05717	2DAI	UP	Sugar transport protein MST3
	Macma4_03_g13720	2.05569	1DAI	UP	conserved hypothetical protein
	Macma4_07_g13350	2.05548	1DAI	UP	F-box/kelch-repeat protein At1g80440
	Macma4_04_g03250	2.05251	2DAI	UP	Salicylic acid-binding protein 2
	Macma4_06_g34470	2.05223	2DAI	UP	Syntaxin-124
	Macma4_10_g10790	2.05124	2DAI	UP	Exocyst complex component EXO70B1
	Macma4_05_g16170	2.04994	2DAI	UP	putative Scarecrow-like protein 8
	Macma4_02_g19810	2.0498	1DAI	UP	putative LRR receptor-like serine/threonine-protein kinase At1g51860
	Macma4_03_g22960	2.04901	1DAI	UP	hypothetical protein
	Macma4_04_g08000	2.04473	2DAI	UP	conserved hypothetical protein
	Macma4_05_g15560	2.04248	1DAI	UP	putative Auxin-responsive protein SAUR15
	Macma4_04_g23880	2.04096	2DAI	UP	hypothetical protein
	Macma4_09_g05560	2.04076	2DAI	UP	Protein BZR1
	Macma4_04_g19590	2.03835	2DAI	UP	Galectin domain-containing protein
	Macma4_11_g02940	2.03819	1DAI	UP	conserved hypothetical protein
	Macma4_06_g35570	2.03699	1DAI	UP	NAC domain-containing protein 2
	Macma4_01_g23280	2.03591	2DAI	UP	SNF1-related protein kinase regulatory subunit beta-2
	Macma4_04_g01380	2.0344	2DAI	UP	putative LysM domain receptor-like kinase 4
	Macma4_03_g14790	2.02542	2DAI	UP	putative RING-H2 finger protein ATL1
	Macma4_10_g08770	2.02412	2DAI	UP	putative serine/threonine-protein kinase-like protein CCR3
	Macma4_05_g11770	2.02276	1DAI	UP	hypothetical protein
	Macma4_Mt_g01430	2.02056	1DAI	UP	hypothetical protein
	Macma4_09_g14080	2.02003	2DAI	UP	hypothetical protein
	Macma4_03_g18640	2.01983	1DAI	UP	Chloride channel protein CLC-b
	Macma4_08_g33430	2.01672	2DAI	UP	putative glucose-6-phosphate 1-epimerase
	Macma4_09_g14080	2.01654	1DAI	UP	hypothetical protein
	Macma4_11_g24620	2.01592	1DAI	UP	putative bZIP transcription factor 53
	Macma4_07_g01420	2.01269	2DAI	UP	Calmodulin-like protein 8
	Macma4_02_g26360	2.00533	1DAI	UP	putative Vignain
	Macma4_07_g18110	2.00425	2DAI	UP	putative Diacylglycerol O-acyltransferase 3
	Macma4_06_g03000	2.00336	1DAI	UP	Ubiquinol oxidase 1a%2C mitochondrial
	Macma4_11_g25870	2.00133	1DAI	UP	LOB domain-containing protein 6
	Macma4_07_g13680	-2.00551	1DAI	DOWN	Inorganic pyrophosphatase 2
	Macma4_07_g26000	-2.00588	1DAI	DOWN	conserved hypothetical protein
	Macma4_06_g10310	-2.00868	2DAI	DOWN	putative COP9 signalosome complex subunit 2
	Macma4_06_g15630	-2.01089	1DAI	DOWN	CASP-like protein 1C1
	Macma4_01_g21760	-2.01365	1DAI	DOWN	Aspartic proteinase oryzasin-1
	Macma4_06_g20660	-2.01923	2DAI	DOWN	putative Kinesin-like protein KIN-14H
	Macma4_05_g03680	-2.0195	1DAI	DOWN	Patatin-like protein 7
	Macma4_03_g06480	-2.02301	1DAI	DOWN	Peroxidase 11
	Macma4_03_g02650	-2.02475	2DAI	DOWN	conserved hypothetical protein
	Macma4_10_g21440	-2.03091	1DAI	DOWN	3-ketoacyl-CoA synthase 10
	Macma4_03_g03150	-2.03099	1DAI	DOWN	3Beta_HSD domain-containing protein
	Macma4_04_g10350	-2.03113	2DAI	DOWN	hypothetical protein
	Macma4_05_g07850	-2.03129	1DAI	DOWN	Protein kinase domain-containing protein
	Macma4_04_g09770	-2.0347	1DAI	DOWN	GDSL esterase/lipase At2g04570
	Macma4_09_g04860	-2.0382	1DAI	DOWN	putative 2%2C3-bisphosphoglycerate-independent phosphoglycerate mutase
	Macma4_04_g22940	-2.05574	1DAI	DOWN	conserved hypothetical protein
	Macma4_03_g10480	-2.05612	1DAI	DOWN	hypothetical protein
	Macma4_01_g13900	-2.05633	2DAI	DOWN	conserved hypothetical protein
	Macma4_04_g31640	-2.05661	1DAI	DOWN	putative Pathogenesis-related protein 1
	Macma4_04_g06430	-2.05887	1DAI	DOWN	Protein trichome birefringence-like 19
	Macma4_03_g19010	-2.06367	1DAI	DOWN	Very-long-chain 3-oxoacyl-CoA reductase 1
	Macma4_02_g24240	-2.06591	4DAI	DOWN	conserved hypothetical protein
	Macma4_04_g37170	-2.06591	1DAI	DOWN	Leucine-rich repeat receptor-like serine/threonine-protein kinase At1g17230
	Macma4_07_g08620	-2.0664	1DAI	DOWN	putative ABC transporter G family member 31
	Macma4_10_g30310	-2.07201	1DAI	DOWN	hypothetical protein
	Macma4_06_g10700	-2.07323	1DAI	DOWN	conserved hypothetical protein
	Macma4_06_g00740	-2.07447	1DAI	DOWN	Glucan endo-1%2C3-beta-glucosidase
	Macma4_08_g35860	-2.07542	1DAI	DOWN	LEA_2 domain-containing protein
	Macma4_03_g03040	-2.07648	1DAI	DOWN	CASP-like protein
	Macma4_06_g15580	-2.07794	1DAI	DOWN	hypothetical protein
	Macma4_06_g02150	-2.07852	2DAI	DOWN	conserved hypothetical protein
	Macma4_09_g04910	-2.08436	1DAI	DOWN	NAC domain-containing protein 1
	Macma4_06_g04550	-2.08507	1DAI	DOWN	GDSL esterase/lipase At1g74460
	Macma4_09_g18850	-2.08921	1DAI	DOWN	Chaperonin 60 subunit beta 4%2C chloroplastic
	Macma4_06_g21090	-2.09318	1DAI	DOWN	hypothetical protein
	Macma4_01_g00010	-2.09564	2DAI	DOWN	conserved hypothetical protein
	Macma4_03_g03970	-2.09948	1DAI	DOWN	Hexosyltransferase
	Macma4_07_g18390	-2.10211	4DAI	DOWN	hypothetical protein
	Macma4_01_g05780	-2.11073	1DAI	DOWN	Glucose-1-phosphate adenylyltransferase large subunit 1%2C chloroplastic
	Macma4_01_g04970	-2.11155	2DAI	DOWN	conserved hypothetical protein
	Macma4_05_g30490	-2.11619	1DAI	DOWN	hypothetical protein
	Macma4_07_g18390	-2.1209	2DAI	DOWN	hypothetical protein
	Macma4_08_g33070	-2.13229	1DAI	DOWN	conserved hypothetical protein
	Macma4_08_g32340	-2.13357	1DAI	DOWN	3-ketoacyl-CoA synthase 6
	Macma4_01_g24620	-2.13673	1DAI	DOWN	hypothetical protein
	Macma4_04_g25470	-2.13843	1DAI	DOWN	putative lysophospholipase BODYGUARD 3
	Macma4_04_g23560	-2.13945	1DAI	DOWN	Cytochrome P450 86B1
	Macma4_07_g29110	-2.14747	1DAI	DOWN	Nucleobase-ascorbate transporter LPE1
	Macma4_03_g10470	-2.15285	1DAI	DOWN	hypothetical protein
	Macma4_09_g27830	-2.15397	1DAI	DOWN	AAI domain-containing protein
	Macma4_02_g25170	-2.15691	1DAI	DOWN	3-ketoacyl-CoA synthase 6
	Macma4_04_g34050	-2.1642	1DAI	DOWN	conserved hypothetical protein
	Macma4_04_g02130	-2.16584	2DAI	DOWN	putative WRKY transcription factor WRKY76
	Macma4_06_g04940	-2.1718	1DAI	DOWN	putative F-box protein At4g18380
	Macma4_04_g03120	-2.17203	1DAI	DOWN	3-ketoacyl-CoA synthase 11
	Macma4_10_g20920	-2.17321	1DAI	DOWN	Omega-hydroxypalmitate O-feruloyl transferase
	Macma4_10_g18410	-2.17445	1DAI	DOWN	hypothetical protein
	Macma4_10_g19020	-2.17724	4DAI	DOWN	hypothetical protein
	Macma4_10_g33570	-2.18015	1DAI	DOWN	Actin
	Macma4_09_g18600	-2.18192	1DAI	DOWN	Metalloendoproteinase 2-MMP
	Macma4_09_g15930	-2.19092	1DAI	DOWN	putative Transcription factor MYB52
	Macma4_07_g06620	-2.19439	1DAI	DOWN	hypothetical protein
	Macma4_01_g24320	-2.19493	1DAI	DOWN	Laccase-3
	Macma4_01_g12170	-2.19681	1DAI	DOWN	ABC transporter B family member 15
	Macma4_08_g30420	-2.19682	1DAI	DOWN	hypothetical protein
	Macma4_01_g10370	-2.20444	1DAI	DOWN	putative Zinc finger protein WIP2
	Macma4_11_g02730	-2.20953	1DAI	DOWN	hypothetical protein
	Macma4_09_g04470	-2.22225	1DAI	DOWN	hypothetical protein
	Macma4_03_g01640	-2.22567	1DAI	DOWN	WAT1-related protein At1g21890
	Macma4_03_g04390	-2.22606	1DAI	DOWN	Plasma membrane ATPase
	Macma4_04_g34950	-2.22646	4DAI	DOWN	hypothetical protein
	Macma4_11_g09960	-2.22905	1DAI	DOWN	Omega-hydroxypalmitate O-feruloyl transferase
	Macma4_06_g29250	-2.23325	2DAI	DOWN	Carotenoid cleavage dioxygenase 8%2C chloroplastic
	Macma4_10_g27420	-2.23355	1DAI	DOWN	hypothetical protein
	Macma4_10_g22100	-2.23433	1DAI	DOWN	conserved hypothetical protein
	Macma4_05_g02880	-2.23453	1DAI	DOWN	putative Non-specific lipid transfer protein GPI-anchored 21
	Macma4_11_g09700	-2.23661	1DAI	DOWN	GDSL esterase/lipase At1g28570
	Macma4_11_g19760	-2.23681	1DAI	DOWN	GDSL esterase/lipase At2g23540
	Macma4_05_g16370	-2.24666	1DAI	DOWN	putative Uclacyanin 1
	Macma4_05_g22930	-2.25712	2DAI	DOWN	Kinesin-like protein KIN-UA
	Macma4_04_g28200	-2.27092	1DAI	DOWN	conserved hypothetical protein
	Macma4_10_g21060	-2.27555	1DAI	DOWN	hypothetical protein
	Macma4_10_g24740	-2.27781	1DAI	DOWN	TLC domain-containing protein
	Macma4_03_g13240	-2.27831	1DAI	DOWN	GDSL esterase/lipase At4g26790
	Macma4_09_g22110	-2.28172	1DAI	DOWN	Xyloglucan endotransglucosylase/hydrolase protein 31
	Macma4_09_g14820	-2.28184	1DAI	DOWN	Peroxidase 11
	Macma4_03_g08470	-2.28318	1DAI	DOWN	hypothetical protein
	Macma4_02_g14870	-2.2849	1DAI	DOWN	Cytochrome P450 86B1
	Macma4_11_g22730	-2.2855	1DAI	DOWN	conserved hypothetical protein
	Macma4_09_g20150	-2.29001	1DAI	DOWN	Xyloglucan endotransglucosylase/hydrolase protein 31
	Macma4_02_g18340	-2.29015	2DAI	DOWN	conserved hypothetical protein
	Macma4_03_g25350	-2.29495	1DAI	DOWN	CEN-like protein 2
	Macma4_10_g06280	-2.30179	1DAI	DOWN	Hydroxyproline O-arabinosyltransferase PLENTY
	Macma4_08_g00470	-2.30622	1DAI	DOWN	conserved hypothetical protein
	Macma4_09_g15070	-2.32244	1DAI	DOWN	conserved hypothetical protein
	Macma4_06_g39250	-2.32599	1DAI	DOWN	Laccase-3
	Macma4_09_g25750	-2.32758	1DAI	DOWN	Lignin-forming anionic peroxidase
	Macma4_05_g33250	-2.3279	1DAI	DOWN	Peroxidase
	Macma4_04_g31210	-2.32813	1DAI	DOWN	hypothetical protein
	Macma4_03_g21840	-2.34477	2DAI	DOWN	hypothetical protein
	Macma4_08_g14640	-2.35127	1DAI	DOWN	Heat shock protein 83
	Macma4_03_g08450	-2.35693	1DAI	DOWN	hypothetical protein
	Macma4_03_g35330	-2.35815	2DAI	DOWN	hypothetical protein
	Macma4_04_g35410	-2.36141	1DAI	DOWN	hypothetical protein
	Macma4_05_g19000	-2.36239	1DAI	DOWN	putative Transcription factor E2FB
	Macma4_04_g13790	-2.37751	1DAI	DOWN	High-affinity nitrate transporter 2,3
	Macma4_09_g21710	-2.37759	4DAI	DOWN	Tricetin 3'%2C4'%2C5'-O-trimethyltransferase
	Macma4_07_g12040	-2.38802	4DAI	DOWN	Dirigent protein
	Macma4_07_g12040	-2.39408	1DAI	DOWN	Dirigent protein
	Macma4_11_g10320	-2.39528	1DAI	DOWN	putative serine protease EDA2
	Macma4_06_g37560	-2.40438	1DAI	DOWN	Laccase-25
	Macma4_06_g24540	-2.41025	1DAI	DOWN	putative WRKY transcription factor 43
	Macma4_05_g02960	-2.42718	1DAI	DOWN	hypothetical protein
	Macma4_10_g31380	-2.43151	1DAI	DOWN	conserved hypothetical protein
	Macma4_10_g34030	-2.45341	1DAI	DOWN	Heat shock 22 kDa protein%2C mitochondrial
	Macma4_08_g19940	-2.45774	1DAI	DOWN	Plastidic glucose transporter 4
	Macma4_06_g25290	-2.45948	2DAI	DOWN	putative Homeobox-DDT domain protein RLT3
	Macma4_01_g02520	-2.46061	1DAI	DOWN	Xyloglucan endotransglucosylase/hydrolase
	Macma4_09_g20030	-2.47654	2DAI	DOWN	Alpha-humulene synthase
	Macma4_04_g26760	-2.48153	1DAI	DOWN	putative WRKY transcription factor 43
	Macma4_03_g09470	-2.51311	2DAI	DOWN	putative RINT1-like protein MAG2L
	Macma4_10_g30630	-2.51438	1DAI	DOWN	Ethylene-responsive transcription factor WIN1
	Macma4_01_g21850	-2.51869	1DAI	DOWN	Heat stress transcription factor A-2c
	Macma4_09_g06760	-2.522	1DAI	DOWN	Glucose-1-phosphate adenylyltransferase large subunit 2%2C chloroplastic
	Macma4_06_g22620	-2.52728	1DAI	DOWN	hypothetical protein
	Macma4_10_g34570	-2.54236	2DAI	DOWN	putative (S)-beta-bisabolene synthase
	Macma4_09_g33410	-2.54891	2DAI	DOWN	hypothetical protein
	Macma4_02_g22630	-2.55199	1DAI	DOWN	Mannose-1-phosphate guanylyltransferase 1
	Macma4_09_g00500	-2.56842	1DAI	DOWN	putative 17,7 kDa class I heat shock protein
	Macma4_10_g26790	-2.57876	1DAI	DOWN	Heat shock cognate 70 kDa protein
	Macma4_09_g18790	-2.58159	1DAI	DOWN	hypothetical protein
	Macma4_10_g30300	-2.58554	1DAI	DOWN	putative ADP-ribosylation factor GTPase-activating protein AGD6
	Macma4_05_g04670	-2.58664	1DAI	DOWN	AP2-like ethylene-responsive transcription factor At1g16060
	Macma4_07_g04620	-2.58982	1DAI	DOWN	Protein DETOXIFICATION 34
	Macma4_08_g21990	-2.59255	1DAI	DOWN	putative dynamin-related protein 4A
	Macma4_04_g29860	-2.59291	1DAI	DOWN	putative Non-specific lipid transfer protein GPI-anchored 15
	Macma4_07_g11950	-2.59593	1DAI	DOWN	Multicopper oxidase LPR1
	Macma4_01_g04450	-2.59603	1DAI	DOWN	DUF4408 domain-containing protein
	Macma4_07_g15710	-2.60664	2DAI	DOWN	putative Mitogen-activated protein kinase kinase kinase 18
	Macma4_08_g07470	-2.61446	1DAI	DOWN	MCN1
	Macma4_05_g24570	-2.61654	1DAI	DOWN	hypothetical protein
	Macma4_01_g03790	-2.62131	1DAI	DOWN	ABC transporter G family member 45
	Macma4_06_g27020	-2.66838	1DAI	DOWN	Heat stress transcription factor A-2c
	Macma4_04_g19120	-2.6764	1DAI	DOWN	ABC transporter B family member 2
	Macma4_03_g14640	-2.68632	1DAI	DOWN	putative Transcription factor MYB39
	Macma4_07_g15050	-2.68833	1DAI	DOWN	SHSP domain-containing protein
	Macma4_01_g07930	-2.69013	1DAI	DOWN	Beta-carotene isomerase D27%2C chloroplastic
	Macma4_05_g33060	-2.7245	1DAI	DOWN	conserved hypothetical protein
	Macma4_05_g02950	-2.74234	1DAI	DOWN	putative Perakine reductase
	Macma4_03_g09870	-2.76967	1DAI	DOWN	hypothetical protein
	Macma4_11_g14490	-2.81195	2DAI	DOWN	putative UDP-galactose transporter 1
	Macma4_05_g28280	-2.8212	1DAI	DOWN	Polyadenylate-binding protein 5
	Macma4_05_g33010	-2.82585	4DAI	DOWN	conserved hypothetical protein
	Macma4_08_g11110	-2.84228	1DAI	DOWN	putative DUF3741 domain-containing protein
	Macma4_04_g34000	-2.84645	1DAI	DOWN	Xyloglucan endotransglucosylase/hydrolase protein 31
	Macma4_11_g04730	-2.87286	1DAI	DOWN	putative receptor-like protein kinase At2g42960
	Macma4_07_g15040	-2.89901	1DAI	DOWN	Os03g0267100 protein
	Macma4_06_g17540	-2.93097	2DAI	DOWN	AMP deaminase
	Macma4_06_g30790	-2.95995	1DAI	DOWN	Peptidyl-prolyl cis-trans isomerase FKBP65
	Macma4_07_g19350	-2.96503	1DAI	DOWN	hypothetical protein
	Macma4_07_g28790	-2.986	2DAI	DOWN	(-)-alpha-terpineol synthase
	Macma4_06_g20150	-2.991	2DAI	DOWN	hypothetical protein
	Macma4_02_g15290	-3.01131	1DAI	DOWN	Heat stress transcription factor B-2a
	Macma4_10_g16190	-3.04774	1DAI	DOWN	Chalcone synthase 2
	Macma4_01_g07930	-3.04984	2DAI	DOWN	Beta-carotene isomerase D27%2C chloroplastic
	Macma4_04_g20990	-3.05623	2DAI	DOWN	Peroxidase 60
	Macma4_09_g06760	-3.06108	2DAI	DOWN	Glucose-1-phosphate adenylyltransferase large subunit 2%2C chloroplastic
	Macma4_01_g25130	-3.06609	1DAI	DOWN	hypothetical protein
	Macma4_01_g14440	-3.06887	1DAI	DOWN	conserved hypothetical protein
	Macma4_07_g03200	-3.0873	2DAI	DOWN	Stearoyl-[acyl-carrier-protein] 9-desaturase 1%2C chloroplastic
	Macma4_05_g02940	-3.09021	1DAI	DOWN	Heat stress transcription factor A-2b
	Macma4_01_g01910	-3.09301	2DAI	DOWN	Transmembrane 9 superfamily member
	Macma4_10_g34340	-3.11441	2DAI	DOWN	hypothetical protein
	Macma4_11_g24060	-3.15798	1DAI	DOWN	Pyruvate decarboxylase 2
	Macma4_06_g04000	-3.24786	1DAI	DOWN	putative Transcription factor bHLH94
	Macma4_02_g06370	-3.27881	1DAI	DOWN	Transcription factor MYB102
	Macma4_05_g09500	-3.30505	4DAI	DOWN	BURP domain protein RD22
	Macma4_03_g01490	-3.35164	1DAI	DOWN	putative trehalose-phosphate phosphatase 6
	Macma4_10_g15840	-3.45704	1DAI	DOWN	conserved hypothetical protein
	Macma4_01_g24620	-3.49157	2DAI	DOWN	hypothetical protein
	Macma4_04_g23330	-3.547	4DAI	DOWN	Expansin
	Macma4_06_g11190	-3.69334	2DAI	DOWN	hypothetical protein
	Macma4_06_g34200	-3.69566	1DAI	DOWN	putative AP2-like ethylene-responsive transcription factor At1g16060
	Macma4_06_g29250	-3.7692	1DAI	DOWN	Carotenoid cleavage dioxygenase 8%2C chloroplastic
	Macma4_09_g20030	-3.81321	1DAI	DOWN	Alpha-humulene synthase
	Macma4_09_g21710	-3.89096	1DAI	DOWN	Tricetin 3'%2C4'%2C5'-O-trimethyltransferase
	Macma4_09_g06800	-4.01966	1DAI	DOWN	hypothetical protein
	Macma4_06_g04860	-4.17724	1DAI	DOWN	conserved hypothetical protein
	Macma4_07_g28790	-4.28273	1DAI	DOWN	(-)-alpha-terpineol synthase
	Macma4_07_g03200	-4.74242	1DAI	DOWN	Stearoyl-[acyl-carrier-protein] 9-desaturase 1%2C chloroplastic
	Macma4_10_g03540	-5.2814	4DAI	DOWN	hypothetical protein
	Macma4_06_g06370	-6.05301	1DAI	DOWN	Early nodulin-93
	Macma4_05_g09500	-7.42973	1DAI	DOWN	BURP domain protein RD22
