# Supplementary material for: Histological and transcriptome analysis uncover a robust early PTI and ETI-associated immune response in Musa acuminata subsp. burmannica accession ‘Calcutta 4’ to Fusarium oxysporum f. sp. cubense Subtropical Race 4
Source: Front Plant Sci. 2025 Sep 3;16:1621600. doi: 10.3389/fpls.2025.1621600 (PMC12441072; doi:10.3389/fpls.2025.1621600)
Supplement: Supplementary file 5 [file Table2.xlsx]

## Sheet: Supplementary Table S1
	Supplementary Table S2 - Statistical analysis of RT-qPCR. The table presents the mean ΔΔCt values per treatment, the corresponding p-values from ANOVA, the standard error (SE) associated with the means, and the degrees of freedom (DF) for each gene analysed for Calcutta 4 (C4) and Prata-anã (PA) 1, 2 and 4 days after inoculation (DAI) with Fusarium oxysporum f. sp. cubense STR4. The ΔΔCt values w…
	Gene	Treatment	ΔΔCt	P-value	Standard error	DF
	Acid endochitinase (Macma4_01_g21300)	C4 1DAI	-2.4925	0.1208	1.5495	24
	Acid endochitinase (Macma4_01_g21300)	C4 2DAI	-0.8025	0.6093	1.5495	24
	Acid endochitinase (Macma4_01_g21300)	C4 4DAI	0.1941	0.9014	1.5495	24
	Acid endochitinase (Macma4_01_g21300)	PA 1DAI	2.5482	0.1131	1.5495	24
	Acid endochitinase (Macma4_01_g21300)	PA 2DAI	1.4069	0.3729	1.5495	24
	Acid endochitinase (Macma4_01_g21300)	PA 4DAI	3.989	0.0166	1.5495	24
	Leucine-rich repeat receptor-like serine/threonine/tyrosine-protein kinase SOBIR1 (Macma4_02_g09450)	C4 1DAI	-1.7845	0.0055	0.5845	24
	Leucine-rich repeat receptor-like serine/threonine/tyrosine-protein kinase SOBIR1 (Macma4_02_g09450)	C4 2DAI	-4.8029	<.0001	0.5845	24
	Leucine-rich repeat receptor-like serine/threonine/tyrosine-protein kinase SOBIR1 (Macma4_02_g09450)	C4 4DAI	-1.1575	0.0592	0.5845	24
	Leucine-rich repeat receptor-like serine/threonine/tyrosine-protein kinase SOBIR1 (Macma4_02_g09450)	PA 1DAI	0.0522	0.9296	0.5845	24
	Leucine-rich repeat receptor-like serine/threonine/tyrosine-protein kinase SOBIR1 (Macma4_02_g09450)	PA 2DAI	-0.129	0.8272	0.5845	24
	Leucine-rich repeat receptor-like serine/threonine/tyrosine-protein kinase SOBIR1 (Macma4_02_g09450)	PA 4DAI	-0.2353	0.6908	0.5845	24
	Lipoxygenase 3-2C Chloroplastic (Macma4_03_g08040)	C4 1DAI	-2.693	0.0083	0.9361	24
	Lipoxygenase 3-2C Chloroplastic (Macma4_03_g08040)	C4 2DAI	-4.651	0.9361	0.9361	24
	Lipoxygenase 3-2C Chloroplastic (Macma4_03_g08040)	C4 4DAI	-0.5687	<.0001	0.9361	24
	Lipoxygenase 3-2C Chloroplastic (Macma4_03_g08040)	PA 1DAI	-1.4608	0.5492	0.9361	24
	Lipoxygenase 3-2C Chloroplastic (Macma4_03_g08040)	PA 2DAI	0.71	0.4556	0.9361	24
	Lipoxygenase 3-2C Chloroplastic (Macma4_03_g08040)	PA 4DAI	3.0033	0.0038	0.9361	24
	Salicylic acid-binding protein 2 (Macma4_04_g03250)	C4 1DAI	-2.9541	0.0377	1.3428	24
	Salicylic acid-binding protein 2 (Macma4_04_g03250)	C4 2DAI	-1.9651	0.1563	1.3428	24
	Salicylic acid-binding protein 2 (Macma4_04_g03250)	C4 4DAI	-0.6108	0.6533	1.3428	24
	Salicylic acid-binding protein 2 (Macma4_04_g03250)	PA 1DAI	-0.6404	0.6377	1.3428	24
	Salicylic acid-binding protein 2 (Macma4_04_g03250)	PA 2DAI	0.1489	0.9126	1.3428	24
	Salicylic acid-binding protein 2 (Macma4_04_g03250)	PA 4DAI	1.5468	0.2607	1.3428	24
	putative Disease resistance protein RPS5 (Macma4_04_g37480)	C4 1DAI	-1.595	0.0006	0.4047	24
	putative Disease resistance protein RPS5 (Macma4_04_g37480)	C4 2DAI	-2.8971	<.0001	0.4047	24
	putative Disease resistance protein RPS5 (Macma4_04_g37480)	C4 4DAI	-0.405	0.3269	0.4047	24
	putative Disease resistance protein RPS5 (Macma4_04_g37480)	PA 1DAI	-0.8543	0.0454	0.4047	24
	putative Disease resistance protein RPS5 (Macma4_04_g37480)	PA 2DAI	-0.7701	0.0691	0.4047	24
	putative Disease resistance protein RPS5 (Macma4_04_g37480)	PA 4DAI	-0.0204	0.9602	0.4047	24
	Peroxidase 4 (Macma4_06_g16370)	C4 1DAI	-2.0261	0.0378	0.9076	19
	Peroxidase 4 (Macma4_06_g16370)	C4 2DAI	-4.0639	0.0003	0.9076	19
	Peroxidase 4 (Macma4_06_g16370)	C4 4DAI	0.7484	0.4198	0.9076	19
	Peroxidase 4 (Macma4_06_g16370)	PA 1DAI	1.8085	0.0609	0.9076	19
	Peroxidase 4 (Macma4_06_g16370)	PA 2DAI	0.1924	0.8431	0.9076	19
	Peroxidase 4 (Macma4_06_g16370)	PA 4DAI	NA	NA	NA	NA
	putative L-type lectin-domain containing receptor kinase IX.1 (Macma4_06_g30880)	C4 1DAI	-1.8941	0.0514	0.924	24
	putative L-type lectin-domain containing receptor kinase IX.1 (Macma4_06_g30880)	C4 2DAI	-1.6216	0.092	0.924	24
	putative L-type lectin-domain containing receptor kinase IX.1 (Macma4_06_g30880)	C4 4DAI	0.7988	0.3959	0.924	24
	putative L-type lectin-domain containing receptor kinase IX.1 (Macma4_06_g30880)	PA 1DAI	0.5062	0.5889	0.924	24
	putative L-type lectin-domain containing receptor kinase IX.1 (Macma4_06_g30880)	PA 2DAI	1.6289	0.0906	0.924	24
	putative L-type lectin-domain containing receptor kinase IX.1 (Macma4_06_g30880)	PA 4DAI	-0.69	0.4625	0.924	24
	Premnaspirodiene oxygenase (Macma4_07_g21750)	C4 1DAI	-3.4524	0.0073	1.0714	12
	Premnaspirodiene oxygenase (Macma4_07_g21750)	C4 2DAI	-1.0712	0.3371	1.0714	12
	Premnaspirodiene oxygenase (Macma4_07_g21750)	C4 4DAI	1.8572	0.1086	1.0714	12
	Premnaspirodiene oxygenase (Macma4_07_g21750)	PA 1DAI	NA	NA	NA	NA
	Premnaspirodiene oxygenase (Macma4_07_g21750)	PA 2DAI	NA	NA	NA	NA
	Premnaspirodiene oxygenase (Macma4_07_g21750)	PA 4DAI	NA	NA	NA	NA
	NDR1/HIN1-like protein 10 (Macma4_09_g31980)	C4 1DAI	-2.3838	0.0086	0.8329	24
	NDR1/HIN1-like protein 10 (Macma4_09_g31980)	C4 2DAI	-4.5652	<.0001	0.8329	24
	NDR1/HIN1-like protein 10 (Macma4_09_g31980)	C4 4DAI	-1.1301	0.1875	0.8329	24
	NDR1/HIN1-like protein 10 (Macma4_09_g31980)	PA 1DAI	0.3558	0.6731	0.8329	24
	NDR1/HIN1-like protein 10 (Macma4_09_g31980)	PA 2DAI	0.358	0.6711	0.8329	24
	NDR1/HIN1-like protein 10 (Macma4_09_g31980)	PA 4DAI	1.1372	0.1848	0.8329	24
	Nematode resistance protein-like HSPRO2 (Macma4_10_g08320)	C4 1DAI	-3.9772	0.0001	0.8733	24
	Nematode resistance protein-like HSPRO2 (Macma4_10_g08320)	C4 2DAI	-6.9753	<.0001	0.8733	24
	Nematode resistance protein-like HSPRO2 (Macma4_10_g08320)	C4 4DAI	-0.6214	0.4836	0.8733	24
	Nematode resistance protein-like HSPRO2 (Macma4_10_g08320)	PA 1DAI	1.0109	0.2584	0.8733	24
	Nematode resistance protein-like HSPRO2 (Macma4_10_g08320)	PA 2DAI	0.0589	0.9468	0.8733	24
	Nematode resistance protein-like HSPRO2 (Macma4_10_g08320)	PA 4DAI	-0.6498	0.4641	0.8733	24
	Cysteine-rich repeat secretory protein 55 (Macma4_10_g17470)	C4 1DAI	-2.3427	0.1519	1.5829	24
	Cysteine-rich repeat secretory protein 55 (Macma4_10_g17470)	C4 2DAI	-2.1273	0.1915	1.5829	24
	Cysteine-rich repeat secretory protein 55 (Macma4_10_g17470)	C4 4DAI	-1.5934	0.3242	1.5829	24
	Cysteine-rich repeat secretory protein 55 (Macma4_10_g17470)	PA 1DAI	2.2201	0.1735	1.5829	24
	Cysteine-rich repeat secretory protein 55 (Macma4_10_g17470)	PA 2DAI	-1.6347	0.312	1.5829	24
	Cysteine-rich repeat secretory protein 55 (Macma4_10_g17470)	PA 4DAI	-0.5457	0.7333	1.5829	24
	Stilbene synthase 1 (Macma4_10_g24620)	C4 1DAI	-1.9008	0.0086	0.5498	8
	Stilbene synthase 1 (Macma4_10_g24620)	C4 2DAI	-3.6496	0.0002	0.5498	8
	Stilbene synthase 1 (Macma4_10_g24620)	C4 4DAI	NA	NA	NA	NA
	Stilbene synthase 1 (Macma4_10_g24620)	PA 1DAI	NA	NA	NA	NA
	Stilbene synthase 1 (Macma4_10_g24620)	PA 2DAI	NA	NA	NA	NA
	Stilbene synthase 1 (Macma4_10_g24620)	PA 4DAI	NA	NA	NA	NA
	Protein SAR DEFICIENT 1 (Macma4_08_g16850)	C4 1DAI	-2.7027	0.0016	0.7613	24
	Protein SAR DEFICIENT 1 (Macma4_08_g16850)	C4 2DAI	-4.1904	<.0001	0.7613	24
	Protein SAR DEFICIENT 1 (Macma4_08_g16850)	C4 4DAI	-0.8587	0.2705	0.7613	24
	Protein SAR DEFICIENT 1 (Macma4_08_g16850)	PA 1DAI	-0.3113	0.6862	0.7613	24
	Protein SAR DEFICIENT 1 (Macma4_08_g16850)	PA 2DAI	-0.3778	0.6242	0.7613	24
	Protein SAR DEFICIENT 1 (Macma4_08_g16850)	PA 4DAI	1.7596	0.0297	0.7613	24
	Pathogenesis-related protein 1 (Macma4_03_g08420)	C4 1DAI	-3.0373	0.0483	1.4597	24
	Pathogenesis-related protein 1 (Macma4_03_g08420)	C4 2DAI	-1.118	0.4512	1.4597	24
	Pathogenesis-related protein 1 (Macma4_03_g08420)	C4 4DAI	-1.0386	0.4836	1.4597	24
	Pathogenesis-related protein 1 (Macma4_03_g08420)	PA 1DAI	-0.7857	0.5954	1.4597	24
	Pathogenesis-related protein 1 (Macma4_03_g08420)	PA 2DAI	-1.6211	0.2778	1.4597	24
	Pathogenesis-related protein 1 (Macma4_03_g08420)	PA 4DAI	0.9065	0.5405	1.4597	24
	Thaumatin-like protein 1 (Macma4_05_g17130)	C4 1DAI	-4.7951	<.0001	0.5971	24
	Thaumatin-like protein 1 (Macma4_05_g17130)	C4 2DAI	-4.2196	<.0001	0.5971	24
	Thaumatin-like protein 1 (Macma4_05_g17130)	C4 4DAI	-1.375	0.0303	0.5971	24
	Thaumatin-like protein 1 (Macma4_05_g17130)	PA 1DAI	0.8645	0.1606	0.5971	24
	Thaumatin-like protein 1 (Macma4_05_g17130)	PA 2DAI	-0.1127	0.8519	0.5971	24
	Thaumatin-like protein 1 (Macma4_05_g17130)	PA 4DAI	1.2116	0.0537	0.5971	24
