# Supplementary material for: Histological and transcriptome analysis uncover a robust early PTI and ETI-associated immune response in Musa acuminata subsp. burmannica accession ‘Calcutta 4’ to Fusarium oxysporum f. sp. cubense Subtropical Race 4
Source: Front Plant Sci. 2025 Sep 3;16:1621600. doi: 10.3389/fpls.2025.1621600 (PMC12441072; doi:10.3389/fpls.2025.1621600)
Supplement: Supplementary file 6 [file Table3.xlsx]

## Sheet: Supplementary Table S1
	Supplementary Table S3 - Differentially expressed genes (DEGs) selected from Musa acuminata subsp. burmannica accession ‘Calcutta 4’ during infection with Fusarium oxysporum f. sp. cubense STR4, categorized by their functions in defence pathways against biotic stresses. Each gene group is described according to the role in the plant immune response to pathogens.
	PRR membrane receptors
	Gene	LogFC	Treatment	Product
	Macma4_01_g23280	2.65548	1DAI	SNF1-related protein kinase regulatory subunit beta-2
	Macma4_05_g06390	2.33116	1DAI	Protein kinase domain-containing protein
	Macma4_01_g23280	2.03591	2DAI	SNF1-related protein kinase regulatory subunit beta-2
	Macma4_02_g09450	3.94923	2DAI	Leucine-rich repeat receptor-like serine/threonine/tyrosine-protein kinase SOBIR1
	Macma4_02_g20630	3.04943	2DAI	putative LRR receptor-like serine/threonine-protein kinase At2g16250
	Macma4_03_g15650	2.45626	2DAI	Receptor-like cytoplasmic kinase 176
	Macma4_04_g01380	2.0344	2DAI	putative LysM domain receptor-like kinase 4
	Macma4_04_g09660	2.15176	2DAI	Protein LYK5
	Macma4_06_g36370	3.52306	2DAI	Mitogen-activated protein kinase 5
	Macma4_07_g02340	2.20845	2DAI	Serine/threonine-protein kinase RIPK
	Macma4_07_g13490	2.78386	2DAI	Protein kinase domain-containing protein
	Macma4_07_g13510	2.18452	2DAI	Protein kinase domain-containing protein
	Macma4_07_g25020	2.32644	2DAI	CBL-interacting protein kinase 2
	Macma4_08_g19310	3.50357	2DAI	Mitogen-activated protein kinase kinase 7
	Macma4_08_g29160	2.59861	2DAI	putative Receptor-like proteL, in kinase HSL1
	Macma4_09_g07690	2.23614	2DAI	Serine/threonine-protein kinase OXI1
	Macma4_10_g11450	2.498	2DAI	putative Chitin elicitor receptor kinase 1
	PR proteins
	Gene	LogFC	Treatment	Product
	Macma4_02_g16620	2.39841	1DAI	Pathogenesis-related protein 1C
	Macma4_05_g17130	3.86201	1DAI	Thaumatin-like protein 1
	Macma4_05_g17130	3.46994	2DAI	Thaumatin-like protein 1
	Macma4_02_g16620	2.45654	4DAI	Pathogenesis-related protein 1C
	Macma4_03_g08400	2.1305	4DAI	Pathogenesis-related protein 1
	Macma4_03_g08410	2.81319	4DAI	Pathogenesis-related protein 1
	Macma4_03_g08420	4.1451	4DAI	Pathogenesis-related protein 1
	Macma4_10_g08320	2.7534	1DAI	Nematode resistance protein-like HSPRO2
	Macma4_05_g32600	4.52819	2DAI	Nematode resistance protein-like HSPRO2
	Macma4_10_g08320	6.29582	2DAI	Nematode resistance protein-like HSPRO2
	Macma4_11_g23440	4.57143	2DAI	Nematode resistance protein-like HSPRO2
	Ion binding
	Gene	LogFC	Treatment	Product
	Macma4_04_g11230	4.92749	2DAI	Calcium-transporting ATPase 7 plasma membrane-type
	Macma4_07_g28680	4.43337	2DAI	Calcium-transporting ATPase 7 plasma membrane-type
	Macma4_06_g37980	3.92362	2DAI	putative Zinc finger protein ZAT8
	Macma4_06_g11520	2.45356	2DAI	Calcium-binding protein CML24
	ROS and SAR activation
	Gene	LogFC	Treatment	Product
	Macma4_02_g06440	3.6752	1DAI	Peroxidase 1
	Macma4_02_g25270	2.64202	1DAI	Peroxidase 59
	Macma4_03_g02750	2.7743	1DAI	Peroxidase
	Macma4_07_g09370	3.09619	1DAI	Peroxidase 52
	Macma4_02_g25270	2.16328	2DAI	Peroxidase 59
	Macma4_05_g23620	2.18579	2DAI	Peroxidase 5
	Macma4_06_g16330	4.37398	2DAI	Peroxidase 4
	Macma4_06_g16370	4.77677	2DAI	Peroxidase 4
	Macma4_10_g31460	3.50711	2DAI	Cationic peroxidase 1
	Macma4_09_g31980	3.57425	2DAI	NDR1/HIN1-like protein 10
	Macma4_08_g16850	3.52239	2DAI	Protein SAR DEFICIENT 1 (SARD1)
	Macma4_05_g23620	2.29154	4DAI	Peroxidase 5
	Macma4_10_g01630	4.87148	4DAI	Cationic peroxidase 1
	Macma4_10_g10810	4.00936	4DAI	Peroxidase 4
	Chitinases
	Gene	LogFC	Treatment	Product
	Macma4_08_g34260	2.11679	1DAI	Hevamine-A
	Macma4_01_g21300	3.06927	2DAI	Acidic endochitinase
	Macma4_03_g29600	3.10211	2DAI	Chitinase
	Macma4_03_g29630	4.21836	2DAI	Basic endochitinase C
	Macma4_05_g18860	2.97542	2DAI	Chitinase 6
	Macma4_09_g12390	4.09195	2DAI	Chitin-inducible gibberellin-responsive protein 1
	Macma4_03_g29600	2.67569	4DAI	Chitinase
	Macma4_05_g18860	3.27087	4DAI	Chitinase 6
	Macma4_05_g18850	3.17104	4DAI	Chitinase 6
	Macma4_06_g23390	2.25055	4DAI	Endochitinase EP3
	Transcription factors
	Gene	LogFC	Treatment	Product
	Macma4_02_g16390	3.47027	1DAI	putative protein TIFY 5A
	Macma4_01_g00810	5.46123	2DAI	WRKY domain-containing protein
	Macma4_02_g16390	7.25811	2DAI	putative protein TIFY 5A
	Macma4_02_g23700	2.53716	2DAI	WRKY transcription factor 6
	Macma4_03_g01960	4.06301	2DAI	Protein TIFY 10b
	Macma4_04_g28760	3.77101	2DAI	Transcription factor MYB44
	Macma4_06_g34540	6.26558	2DAI	putative protein TIFY 5A
	Macma4_07_g04870	2.66436	2DAI	Transcription factor MYC2
	Macma4_08_g27870	3.28765	2DAI	Transcription factor MTB1
	Macma4_09_g10730	7.30358	2DAI	putative protein TIFY 5A
	Macma4_09_g16730	2.2763	2DAI	Transcription factor JAMYB
	Macma4_09_g24850	3.12344	2DAI	WRKY transcription factor WRKY51
	Macma4_09_g27000	2.46077	2DAI	Dof-type domain-containing protein
	Macma4_09_g30650	2.70827	2DAI	Transcription factor AS1
	Macma4_11_g08360	5.89664	2DAI	putative WRKY transcription factor WRKY28
	Macma4_02_g16390	3.02271	4DAI	putative protein TIFY 5A
	Plant hormones
	Gene	LogFC	Treatment	Product
	Macma4_06_g02820	4.8071	1DAI	Abscisic acid receptor PYL2
	Macma4_05_g23430	2.26302	1DAI	Protein DETOXIFICATION 51
	Macma4_08_g11580	2.57291	1DAI	Protein DETOXIFICATION 51
	Macma4_11_g03200	3.28844	1DAI	Protein DETOXIFICATION 51
	Macma4_04_g05760	2.79254	1DAI	Ethylene-response factor C3
	Macma4_05_g22840	3.31515	1DAI	putative Ethylene-responsive transcription factor 1B
	Macma4_05_g30420	3.02065	1DAI	putative Ethylene-responsive transcription factor 9
	Macma4_11_g21380	3.64752	1DAI	Ethylene-responsive transcription factor 1B
	Macma4_04_g03250	2.25169	1DAI	Salicylic acid-binding protein 2
	Macma4_06_g02820	3.06455	2DAI	Abscisic acid receptor PYL2
	Macma4_02_g13270	5.05779	2DAI	Protein DETOXIFICATION 51
	Macma4_05_g16180	4.79526	2DAI	Brassinosteroid-responsive RING protein 1
	Macma4_03_g13220	2.42079	2DAI	Ethylene-responsive transcription factor 3
	Macma4_04_g04680	6.76889	2DAI	Ethylene-responsive transcription factor ERF098
	Macma4_04_g05760	2.75607	2DAI	Ethylene-response factor C3
	Macma4_05_g22840	3.2836	2DAI	putative Ethylene-responsive transcription factor 1B
	Macma4_05_g24740	3.9111	2DAI	Ethylene-responsive transcription factor ERF071
	Macma4_05_g30420	7.16193	2DAI	putative Ethylene-responsive transcription factor 9
	Macma4_07_g05580	4.59398	2DAI	Ethylene-responsive transcription factor ERF010
	Macma4_07_g07090	3.90085	2DAI	Ethylene-responsive transcription factor ERF105
	Macma4_08_g19660	3.88835	2DAI	Ethylene-responsive transcription factor ERF021
	Macma4_08_g22960	2.11581	2DAI	Protein ETHYLENE-INSENSITIVE 3-like 1a
	Macma4_09_g11860	4.00234	2DAI	Ethylene-responsive transcription factor 4
	Macma4_10_g09800	4.92831	2DAI	putative Ethylene-responsive transcription factor ERF019
	Macma4_10_g29480	4.67624	2DAI	putative Ethylene-responsive transcription factor ERF017
	Macma4_10_g30580	2.11026	2DAI	EIN3-binding F-box protein 1
	Macma4_11_g23270	4.4809	2DAI	putative Zinc finger protein ZAT18
	Macma4_06_g17460	2.9976	2DAI	Jasmonate-induced oxygenase 1
	Macma4_04_g41220	2.50036	2DAI	Allene oxide synthase 1, chloroplastic
	Macma4_04_g03250	2.05251	2DAI	Salicylic acid-binding protein 2
	Macma4_09_g31980	3.57425	2DAI	NDR1/HIN1-like protein 10
	Macma4_11_g21380	2.17561	4DAI	Ethylene-responsive transcription factor 1B
	Macma4_04_g04680	7.30697	4DAI	Ethylene-responsive transcription factor ERF098
	Macma4_04_g05760	2.60075	4DAI	Ethylene-response factor C3
	Macma4_05_g22840	3.22185	4DAI	putative Ethylene-responsive transcription factor 1B
	Macma4_05_g24740	2.142	4DAI	Ethylene-responsive transcription factor ERF071
	ETI
	Gene	LogFC	Treatment	Product
	Macma4_01_g04340	4.03464	2DAI	putative NB-ARC domain-containing protein
	Macma4_01_g04350	4.93139	2DAI	NB-ARC domain-containing protein
	Macma4_01_g04360	3.32351	2DAI	NB-ARC domain-containing protein
	Macma4_03_g13230	3.19544	2DAI	putative RPM1-interacting protein 4 RIN4
	Macma4_01_g04380	3.96655	2DAI	NB-ARC domain-containing protein
	Macma4_04_g37480	2.37974	2DAI	putative Disease resistance protein RPS5
	Secondary metabolism
	Gene	LogFC	Treatment	Product
	Macma4_07_g21750	5.1191	1DAI	Premnaspirodiene oxygenase
	Macma4_06_g34090	3.84305	1DAI	Cytochrome P450 81Q32
	Macma4_06_g34090	3.84305	1DAI	Cytochrome P450 81Q32
	Macma4_05_g09040	2.90555	1DAI	Cytochrome P450 78A5
	Macma4_06_g34080	2.74322	1DAI	Cytochrome P450 81Q32
	Macma4_10_g22190	2.38354	1DAI	Cytochrome P450 81Q32
	Macma4_07_g21750	5.22496	2DAI	Premnaspirodiene oxygenase
	Macma4_10_g24620	3.24274	2DAI	Stilbene synthase 1
	Macma4_10_g10790	2.05124	2DAI	Exocyst complex component EXO70B1
	Macma4_03_g21730	7.41	2DAI	Cytochrome P450 94B3
	Macma4_08_g31110	6.10325	2DAI	Cytochrome P450 94C1
	Macma4_05_g19410	5.39589	2DAI	Cytochrome P450 94C1
	Macma4_10_g22190	3.87049	2DAI	Cytochrome P450 81Q32
	Macma4_10_g22160	3.21725	2DAI	Cytochrome P450 81Q32
	Macma4_06_g34090	2.78744	2DAI	Cytochrome P450 81Q32
	Macma4_05_g09040	2.56114	2DAI	Cytochrome P450 78A5
	Macma4_06_g34080	2.17124	2DAI	Cytochrome P450 81Q32
	Macma4_09_g21760	2.53327	4DAI	Tricetin 3',4',5'-O-trimethyltransferase
	Macma4_09_g14290	2.58098	4DAI	Cytochrome P450 CYP73A100
	Macma4_01_g15210	2.11102	4DAI	Cytochrome P450 71A1
