# Supplementary material for: Histological and transcriptome analysis uncover a robust early PTI and ETI-associated immune response in Musa acuminata subsp. burmannica accession ‘Calcutta 4’ to Fusarium oxysporum f. sp. cubense Subtropical Race 4
Source: Front Plant Sci. 2025 Sep 3;16:1621600. doi: 10.3389/fpls.2025.1621600 (PMC12441072; doi:10.3389/fpls.2025.1621600)
Supplement: Supplementary file 7 [file Table4.xlsx]

## Sheet: Planilha1
Supplementary Table S4. Differentially expressed genes grouped according to defense-related class, highlighting commonalities and contrasts between the ‘Calcutta 4’ response to Foc STR4 in this study and previously published responses to Foc TR4 in other resistant Musa genotypes. Genes common to the resistance response observed in ‘Calcutta 4’ and in diverse Musa genotypes resistant to TR4 are hi…
Gene class	‘Calcutta 4’ genes responsive to Foc STR4	Genes responsive to Foc TR4 from previous studies	Musa genotype resistant to TR4	Reference
PRRs	SNF1-related protein kinase regulatory subunit beta-2, Protein kinase domain-containing protein, Leucine-rich repeat receptor-like serine/threonine/tyrosine-protein kinase (SOBIR1), putative LRR receptor-like serine/threonine-protein kinase At2g16250, Receptor-like cytoplasmic kinase 176, putative LysM domain receptor-like kinase 4, Protein (LYK5), Mitogen-activated protein kinase 5 (MAPK 5), Ser…	Leucine-rich repeat receptor protein kinase EXS, probable LRR receptor-like serine/threonine-protein kinase At1g74360	‘Yueyoukang 1’	Niu et al. (2018)
		Chitin elicitor- binding protein (CEBiP), Brassinsteroid insensitive 1-associated receptor kinase 1 (BAK1)	‘Yueyoukang 1’	Bai et al. (2013)
		Chitin elicitor-binding protein (CEBiP), Chitin elicitor receptor kinase (CERK1) , Elicitor-responsive proteins (ERG), Proline-rich Extensin-like Receptor Kinases (PERKs), BRI1-Associated receptor Kinase 1 (BAK1), Flagellin-sensing2-like genes (FLS2), , Somatic embryogenesis receptor-like kinases (SERKs), Plant receptor-like kinases (RLKs), Mitogen-activated protein kinase (MAPK)	‘Nongke No 1’	Li et al. (2012)
		Chitin elicitor- binding protein (CEBiP), Brassinsteroid insensitive 1-associated receptor kinase 1 (BAK1)	‘Guijiao 9’	Sun et al. (2019)
PR proteins	Pathogenesis-related protein 1C, Pathogenesis-related protein 1, Thaumatin-like protein 1, Nematode resistance protein-like HSPRO2, putative Pathogenesis-related genes transcriptional activator PTI6	Pathogenesis-related protein 1, Pathogenesis-related protein PRMS, Pathogenesis-related protein PRB1-2, Pathogenesis-related protein PR-4B, Pathogenesis-related genes transcriptional activator PTI5, Pathogenesis-related genes transcriptional activator PTI6, Pathogenesis-related genes transcriptional activator PTI5, Thaumatin-like protein, Thaumatin-like protein 1, Thaumatin-like protein 1a	‘Nongke No 1’	Li et al. (2019)
		PR1, PR1-3	‘Pahang’	Zhang et al. (2019)
		PR-4-like, Pathogenesis-related protein 1-like	‘Yueyoukang 1’	Niu et al. (2018)
		PR-1	‘Yueyoukang 1’	Bai et al. (2013)
		PR1 protein, PR1C, Beta-1,3-glucanase-like genes (PR2 homologs), Thaumatin-Like Protein (PR5)	‘Nongke No 1’	Li et al. (2012)
		Pathogenesis-related genes transcriptional activator PTI6, Pathogenesis-related protein PR1, pathogenesis-related genes transcrip- tional activator gene PTI5	‘Guijiao 9’	Sun et al. (2019)
Chitinases	Acidic endochitinase, Basic endochitinase C, Chitinase 6, Chitinase, Endochitinase EP3, Hevamine-A, Chitin-inducible gibberellin-responsive protein 1	Acidic endochitinase, Chitinase 1, Endochitinase, Chitinase 6, Acidic mammalian chitinase, Chitinase-like protein 1, Chitinase 10, Chitinase 2	‘Nongke No 1’	Li et al. (2019)
		Chitinase	‘Pahang’	Zhang et al. (2019)
		Chitinase 1-like (PR-3), Chitinase 6	‘Yueyoukang 1’	Niu et al. (2018)
		Chitinase	‘Yueyoukang 1’	Bai et al. (2013)
		Chitinase (PR3 and 8 homologs)	‘Nongke No 1’	Li et al. (2012)
		CHI10 (chitinase 10)	‘Guijiao 9’	Sun et al. (2019)
Transcription Factors	Putative protein TIFY 5A, WRKY domain-containing protein, WRKY transcription factor 6, Protein TIFY 10b, Transcription factor MYB44, Transcription factor MYC2, Transcription factor MTB1, Transcription factor JAMYB, WRKY transcription factor WRKY51, Transcription factor AS1, putative WRKY transcription factor WRKY28	WRKY4, WRKY22, WRKY25 and WRKY26	‘Pahang’	Zhang et al. (2019)
		Probable WRKY transcription factor 50, Transcription factor JUNGBRUNNEN 1-like, Proline-rich receptor-like protein kinase PERK3, Probable WRKY transcription factor 70, NAC domain-containing protein 68-like	‘Yueyoukang 1’	Niu et al. (2018)
		WRKY22, WRKY33 and DREB	‘Yueyoukang 1’	Bai et al. (2013)
		WRKY, BHLH, ERF, Histone promoter-binding protein (HBP)-1a	‘Nongke No 1’	Li et al. (2012)
ROS	Peroxidase 52, Peroxidase 4, Peroxidase 1, Peroxidase 59, Peroxidase, Cationic peroxidase 1, NDR1/HIN1-like protein 10, Protein SAR DEFICIENT 1 (SARD1), Peroxidase 5	Peroxidase 52 , Peroxidase 4 , Cationic peroxidase SPC4, Catalase isozyme 2, Catalase isozyme A, Peroxidase 24 , Peroxidase 12 , Peroxidase 56 , Peroxidase 60 , Peroxidase 15, Cationic peroxidase SPC4, Peroxidase 72 , Peroxidase 11, Peroxidase P7, Peroxidase 3	‘Nongke No 1’	Li et al. (2019)
		Peroxidase POD	‘Pahang’	Zhang et al. (2019)
		Peroxidase 24-like	‘Yueyoukang 1’	Niu et al. (2018)
		NADPH oxidase or respiratory burst oxidase, Catalase, Ascorbate peroxidase, Thioredoxin peroxidases, Glutathione peroxidases (GPXs), Cationic peroxidases	‘Nongke No 1’	Li et al. (2012)
		Peroxidases (POD)	‘Guijiao 9’	Sun et al. (2019)
NLRs	Putative NB-ARC domain-containing protein, NB-ARC domain-containing protein, putative Disease resistance protein RPS5, putative RPM1-interacting protein 4 (RIN4)	Putative disease resistance protein RPM1-like, RPP8-like	‘Pahang’	Zhang et al. (2019)
		RPM1 and PBS1	‘Yueyoukang 1’	Bai et al. (2013)
		CC-NB-LRR protein (RPM1), Disease resistance protein (RPS2)	‘Nongke No 1’	Li et al. (2012)
		RPS2, RPM1, RPPL1, Putative disease resistance RPP13-like protein 1	‘Guijiao 9’	Sun et al. (2019)
